# Supplementary material for: Modeling and empirical validation of long‐term carbon sequestration in forests (France, 1850–2015)
Source: Glob Chang Biol. 2020 Feb 13;26(4):2421–34. doi: 10.1111/gcb.15004 (PMC7154705; doi:10.1111/gcb.15004)
Supplement: Supplementary file 2 [file GCB-26-2421-s002.xlsm]

## Sheet: read me
SM 2. Supplementary material to the paper
Modelling and empirical validation of carbon stock accumulation during the forest transition in France 1850-2015
by Julia Le Noë, Karl-Heinz Erb, Sarah Matej, Andreas Magerl Manan Bhan, Simone Gingrich
Institute of Social Ecology (SEC), Department of Economics and Social Sciences, University of Natural Resources and Life Sciences, Wien, Austria
This file provides the primary data collected to compute the CRAFT of French forestry regions for the periods 1850-2015 (see sheets 'Input data all regions' and 'Craft-France'. Furthermore the sheets 'Forest Identity Analysis'; 'Data Map' and 'Comparison with Houghton model' also provide additionnal details about the computation of data presented in the main manuscript
Color code for the sheet 'Craft-France'	parameters undependent on region
	region specific parameters
	region specific constraints data
	derived variables

## Sheet: Input data all regions
		Ile de France																						Eure																						Eure-et-Loire
		Forcing Data											Validation data											Forcing Data											Validation data											Forcing Data
						tonC/m3:	0.2726			tonC/m3:	0.21165																	tonC/m3:	0.445			tonC/m3:	0.3
		total			deciduous (hardwood)				conifers (softwood)				total			deciduous (hardwood)			conifers (softwood)					total			deciduous (hardwood)				conifers (softwood)				total			deciduous (hardwood)			conifers (softwood)					total			deciduous (hardwood)
years		total forest area	total extraction		forest area	extraction	C extraction		forest area	extraction	C extraction		standing stock			standing stock			standing stock				years	total forest area	total extraction		forest area	extraction	C extraction		forest area	extraction	C extraction		standing stock			standing stock			standing stock				years	total forest area	total extraction		forest area
		Mha	Mm3/y		Mha	Mm3/yr	MtonC/yr		Mha	Mm3/yr	MtonC/yr		Mm3	MtonC	MtonC/ha	Mm3	MtonC	MtonC/ha	Mm3	MtonC	MtonC/ha			Mha	Mm3/y		Mha	Mm3/yr	MtonC/yr		Mha	Mm3/yr	MtonC/yr		Mm3	MtonC	MtonC/ha	Mm3	MtonC	MtonC/ha	Mm3	MtonC	MtonC/ha			Mha	Mm3/y		Mha
1850		0.163668	0.508588		0.129796	0.492305	0.134202		0.0338715	0.0162836	0.00344641												1850	0.108126	0.25046		0.0978718	0.237969	0.0648704		0.0102542	0.0124907	0.00264366												1850	0.050437	0.0932398		0.049261
1851		0.163668	0.508588		0.129796	0.492305	0.134202		0.0338715	0.0162836	0.00344641												1851	0.108126	0.25046		0.0978718	0.237969	0.0648704		0.0102542	0.0124907	0.00264366												1851	0.050437	0.0932398		0.049261
1852		0.163668	0.508588		0.129796	0.492305	0.134202		0.0338715	0.0162836	0.00344641												1852	0.108126	0.25046		0.0978718	0.237969	0.0648704		0.0102542	0.0124907	0.00264366												1852	0.050437	0.0932398		0.049261
1853		0.163668	0.508588		0.129796	0.492305	0.134202		0.0338715	0.0162836	0.00344641												1853	0.108126	0.25046		0.0978718	0.237969	0.0648704		0.0102542	0.0124907	0.00264366												1853	0.050437	0.0932398		0.049261
1854		0.163668	0.508588		0.129796	0.492305	0.134202		0.0338715	0.0162836	0.00344641												1854	0.108126	0.25046		0.0978718	0.237969	0.0648704		0.0102542	0.0124907	0.00264366												1854	0.050437	0.0932398		0.049261
1855		0.163668	0.508588		0.129796	0.492305	0.134202		0.0338715	0.0162836	0.00344641												1855	0.108126	0.25046		0.0978718	0.237969	0.0648704		0.0102542	0.0124907	0.00264366												1855	0.050437	0.0932398		0.049261
1856		0.163668	0.508588		0.129796	0.492305	0.134202		0.0338715	0.0162836	0.00344641												1856	0.108126	0.25046		0.0978718	0.237969	0.0648704		0.0102542	0.0124907	0.00264366												1856	0.050437	0.0932398		0.049261
1857		0.163668	0.508588		0.129796	0.492305	0.134202		0.0338715	0.0162836	0.00344641												1857	0.108126	0.25046		0.0978718	0.237969	0.0648704		0.0102542	0.0124907	0.00264366												1857	0.050437	0.0932398		0.049261
1858		0.163668	0.508588		0.129796	0.492305	0.134202		0.0338715	0.0162836	0.00344641												1858	0.108126	0.25046		0.0978718	0.237969	0.0648704		0.0102542	0.0124907	0.00264366												1858	0.050437	0.0932398		0.049261
1859		0.163668	0.508588		0.129796	0.492305	0.134202		0.0338715	0.0162836	0.00344641												1859	0.108126	0.25046		0.0978718	0.237969	0.0648704		0.0102542	0.0124907	0.00264366												1859	0.050437	0.0932398		0.049261
1860		0.163668	0.508588		0.129796	0.492305	0.134202		0.0338715	0.0162836	0.00344641												1860	0.108126	0.25046		0.0978718	0.237969	0.0648704		0.0102542	0.0124907	0.00264366												1860	0.050437	0.0932398		0.049261
1861		0.163668	0.508588		0.129796	0.492305	0.134202		0.0338715	0.0162836	0.00344641												1861	0.108126	0.25046		0.0978718	0.237969	0.0648704		0.0102542	0.0124907	0.00264366												1861	0.050437	0.0932398		0.049261
1862		0.163668	0.508588		0.129796	0.492305	0.134202		0.0338715	0.0162836	0.00344641												1862	0.108126	0.25046		0.0978718	0.237969	0.0648704		0.0102542	0.0124907	0.00264366												1862	0.050437	0.0932398		0.049261
1863		0.166357	0.530347		0.131929	0.513367	0.139944		0.0344281	0.0169802	0.00359386												1863	0.108466	0.257704		0.0981794	0.244852	0.0667466		0.0102864	0.012852	0.00272013												1863	0.051001	0.0972831		0.0498119
1864		0.169047	0.552106		0.134062	0.534429	0.145685		0.0349847	0.0176769	0.00374131												1864	0.108805	0.264948		0.0984869	0.251735	0.0686229		0.0103186	0.0132133	0.00279659												1864	0.051565	0.101326		0.0503627
1865		0.171736	0.573865		0.136195	0.555491	0.151427		0.0355413	0.0183735	0.00388875												1865	0.109145	0.272192		0.0987944	0.258617	0.0704991		0.0103508	0.0135745	0.00287305												1865	0.052129	0.10537		0.0509136
1866		0.174426	0.595623		0.138328	0.576553	0.157168		0.0360979	0.0190702	0.0040362												1866	0.109485	0.279436		0.0991019	0.2655	0.0723753		0.0103831	0.0139358	0.00294951												1866	0.052693	0.109413		0.0514644
1867		0.177115	0.617382		0.140461	0.597615	0.16291		0.0366545	0.0197668	0.00418365												1867	0.109825	0.28668		0.0994095	0.272383	0.0742516		0.0104153	0.0142971	0.00302597												1867	0.053257	0.113456		0.0520153
1868		0.179805	0.639141		0.142594	0.618677	0.168651		0.037211	0.0204635	0.00433109												1868	0.110164	0.293924		0.099717	0.279266	0.0761278		0.0104475	0.0146583	0.00310244												1868	0.053821	0.117499		0.0525661
1869		0.182494	0.660899		0.144726	0.639739	0.174393		0.0377676	0.0211601	0.00447854												1869	0.110504	0.301168		0.100025	0.286148	0.078004		0.0104797	0.0150196	0.0031789												1869	0.054385	0.121543		0.053117
1870		0.185184	0.682658		0.146859	0.660801	0.180134		0.0383242	0.0218568	0.00462599												1870	0.110844	0.308412		0.100332	0.293031	0.0798803		0.0105119	0.0153809	0.00325536												1870	0.054949	0.125586		0.0536678
1871		0.187873	0.704417		0.148992	0.681863	0.185876		0.0388808	0.0225534	0.00477343												1871	0.111184	0.315656		0.10064	0.299914	0.0817565		0.0105442	0.0157421	0.00333182												1871	0.055513	0.129629		0.0542187
1872		0.190562	0.726176		0.151125	0.702926	0.191618		0.0394374	0.0232501	0.00492088												1872	0.111523	0.3229		0.100947	0.306797	0.0836327		0.0105764	0.0161034	0.00340828												1872	0.056077	0.133672		0.0547695
1873		0.193252	0.747934		0.153258	0.723988	0.197359		0.039994	0.0239467	0.00506833												1873	0.111863	0.330144		0.101255	0.313679	0.085509		0.0106086	0.0164647	0.00348475												1873	0.056641	0.137716		0.0553204
1874		0.195941	0.769693		0.155391	0.74505	0.203101		0.0405506	0.0246434	0.00521577												1874	0.112203	0.337388		0.101562	0.320562	0.0873852		0.0106408	0.0168259	0.00356121												1874	0.057205	0.141759		0.0558712
1875		0.198631	0.791452		0.157524	0.766112	0.208842		0.0411072	0.02534	0.00536322												1875	0.112543	0.344632		0.10187	0.327445	0.0892615		0.010673	0.0171872	0.00363767												1875	0.057769	0.145802		0.0564221
1876		0.20132	0.813211		0.159656	0.787174	0.214584		0.0416637	0.0260367	0.00551067												1876	0.112882	0.351876		0.102177	0.334328	0.0911377		0.0107053	0.0175485	0.00371413												1876	0.058333	0.149845		0.0569729
1877		0.20401	0.834969		0.161789	0.808236	0.220325		0.0422203	0.0267333	0.00565811												1877	0.113222	0.35912		0.102485	0.34121	0.0930139		0.0107375	0.0179097	0.0037906												1877	0.058897	0.153889		0.0575238
1878		0.206699	0.856728		0.163922	0.829298	0.226067		0.0427769	0.02743	0.00580556												1878	0.113562	0.366364		0.102792	0.348093	0.0948902		0.0107697	0.018271	0.00386706												1878	0.059461	0.157932		0.0580746
1879		0.208386	0.830006		0.166896	0.803431	0.219015		0.0414904	0.0265744	0.00562448												1879	0.11347	0.389823		0.102709	0.370382	0.100966		0.0107609	0.0194409	0.00411467												1879	0.0599828	0.159044		0.0585842
1880		0.210073	0.803284		0.169869	0.777565	0.211964		0.040204	0.0257189	0.0054434												1880	0.113377	0.413282		0.102625	0.392671	0.107042		0.0107522	0.0206108	0.00436228												1880	0.0605045	0.160156		0.0590938
1881		0.21176	0.776561		0.172843	0.751698	0.204913		0.0389175	0.0248633	0.00526231												1881	0.113285	0.43674		0.102541	0.41496	0.113118		0.0107434	0.0217807	0.00460989												1881	0.0610263	0.161269		0.0596034
1882		0.213447	0.749839		0.175816	0.725831	0.197862		0.037631	0.0240077	0.00508123												1882	0.113192	0.460199		0.102457	0.437248	0.119194		0.0107346	0.0229507	0.00485751												1882	0.061548	0.162381		0.060113
1883		0.213584	0.756922		0.175929	0.732687	0.199731		0.0376552	0.0242345	0.00512923												1883	0.113169	0.458853		0.102436	0.435969	0.118845		0.0107324	0.0228835	0.0048433												1883	0.0615168	0.165165		0.0600825
1884		0.213721	0.764005		0.176042	0.739543	0.2016		0.0376794	0.0244613	0.00517723												1884	0.113145	0.457507		0.102415	0.434691	0.118497		0.0107302	0.0228164	0.00482909												1884	0.0614856	0.16795		0.060052
1885		0.213859	0.771087		0.176155	0.746399	0.203468		0.0377036	0.024688	0.00522522												1885	0.113122	0.456161		0.102394	0.433412	0.118148		0.010728	0.0227493	0.00481489												1885	0.0614544	0.170734		0.0600215
1886		0.213996	0.77817		0.176268	0.753255	0.205337		0.0377278	0.0249148	0.00527322												1886	0.113098	0.454815		0.102373	0.432133	0.117799		0.0107257	0.0226822	0.00480068												1886	0.0614232	0.173519		0.0599911
1887		0.214133	0.785253		0.176381	0.760111	0.207206		0.0377519	0.0251416	0.00532121												1887	0.113075	0.453469		0.102351	0.430854	0.117451		0.0107235	0.022615	0.00478647												1887	0.061392	0.176303		0.0599606
1888		0.21427	0.792336		0.176494	0.766967	0.209075		0.0377761	0.0253683	0.00536921												1888	0.113052	0.452123		0.10233	0.429575	0.117102		0.0107213	0.0225479	0.00477226												1888	0.0613608	0.179088		0.0599301
1889		0.214407	0.799419		0.176607	0.773823	0.210944		0.0378003	0.0255951	0.00541721												1889	0.113028	0.450777		0.102309	0.428296	0.116754		0.0107191	0.0224808	0.00475806												1889	0.0613296	0.181872		0.0598997
1890		0.214545	0.806501		0.17672	0.78068	0.212813		0.0378245	0.0258219	0.0054652												1890	0.113005	0.449431		0.102288	0.427017	0.116405		0.0107169	0.0224136	0.00474385												1890	0.0612984	0.184657		0.0598692
1891		0.214682	0.813584		0.176833	0.787536	0.214682		0.0378487	0.0260487	0.0055132												1891	0.112981	0.448085		0.102267	0.425738	0.116056		0.0107146	0.0223465	0.00472964												1891	0.0612672	0.187441		0.0598387
1892		0.214819	0.820667		0.176946	0.794392	0.216551		0.0378729	0.0262754	0.00556119												1892	0.112958	0.446739		0.102246	0.42446	0.115708		0.0107124	0.0222794	0.00471543												1892	0.061236	0.190226		0.0598082
1893		0.215454	0.808466		0.177266	0.782582	0.213332		0.0381882	0.0258848	0.00547852												1893	0.112934	0.435879		0.101485	0.414141	0.112895		0.0114492	0.0217378	0.0046008												1893	0.0612315	0.186667		0.0595517
1894		0.216089	0.796266		0.177586	0.770772	0.210112		0.0385036	0.0254942	0.00539584												1894	0.11291	0.425019		0.100724	0.403823	0.110082		0.012186	0.0211962	0.00448617												1894	0.061227	0.183107		0.0592952
1895		0.216725	0.784065		0.177906	0.758962	0.206893		0.0388189	0.0251035	0.00531316												1895	0.112886	0.414159		0.0999633	0.393504	0.107269		0.0129228	0.0206546	0.00437154												1895	0.0612225	0.179548		0.0590387
1896		0.21736	0.771865		0.178225	0.747152	0.203674		0.0391342	0.0247129	0.00523049												1896	0.112862	0.403299		0.0992026	0.383186	0.104456		0.0136595	0.020113	0.00425691												1896	0.0612181	0.175988		0.0587822
1897		0.217995	0.759664		0.178545	0.735342	0.200454		0.0394496	0.0243223	0.00514781												1897	0.112838	0.392438		0.0984418	0.372867	0.101644		0.0143963	0.0195714	0.00414228												1897	0.0612136	0.172429		0.0585257
1898		0.21863	0.747463		0.178865	0.723532	0.197235		0.0397649	0.0239317	0.00506513												1898	0.112814	0.381578		0.097681	0.362548	0.0988307		0.0151331	0.0190298	0.00402765												1898	0.0612091	0.16887		0.0582691
1899		0.219265	0.735263		0.179185	0.711722	0.194015		0.0400802	0.023541	0.00498246												1899	0.11279	0.370718		0.0969203	0.35223	0.0960179		0.0158699	0.0184881	0.00391302												1899	0.0612046	0.16531		0.0580126
1900		0.2199	0.723062		0.179505	0.699912	0.190796		0.0403956	0.0231504	0.00489978												1900	0.112766	0.359858		0.0961595	0.341911	0.0932051		0.0166067	0.0179465	0.00379838												1900	0.0612001	0.161751		0.0577561
1901		0.220536	0.710861		0.179825	0.688102	0.187576		0.0407109	0.0227598	0.0048171												1901	0.112742	0.348998		0.0953988	0.331593	0.0903922		0.0173434	0.0174049	0.00368375												1901	0.0611956	0.158192		0.0574996
1902		0.221171	0.698661		0.180145	0.676292	0.184357		0.0410262	0.0223691	0.00473443												1902	0.112718	0.338138		0.094638	0.321274	0.0875794		0.0180802	0.0168633	0.00356912												1902	0.0611912	0.154632		0.0572431
1903		0.221806	0.68646		0.180464	0.664482	0.181138		0.0413416	0.0219785	0.00465175												1903	0.112694	0.327278		0.0938773	0.310956	0.0847666		0.018817	0.0163217	0.00345449												1903	0.0611867	0.151073		0.0569866
1904		0.222441	0.67426		0.180784	0.652672	0.177918		0.0416569	0.0215879	0.00456907												1904	0.11267	0.316418		0.0931165	0.300637	0.0819538		0.0195538	0.0157801	0.00333986												1904	0.0611822	0.147513		0.0567301
1905		0.223076	0.662059		0.181104	0.640862	0.174699		0.0419722	0.0211972	0.0044864												1905	0.112646	0.305557		0.0923557	0.290319	0.0791409		0.0202906	0.0152385	0.00322523												1905	0.0611777	0.143954		0.0564735
1906		0.223712	0.649858		0.181424	0.629052	0.171479		0.0422876	0.0208066	0.00440372												1906	0.112622	0.294697		0.091595	0.28	0.0763281		0.0210273	0.0146969	0.0031106												1906	0.0611732	0.140395		0.056217
1907		0.224347	0.637658		0.181744	0.617242	0.16826		0.0426029	0.020416	0.00432104												1907	0.112598	0.283837		0.0908342	0.269682	0.0735153		0.0217641	0.0141553	0.00299597												1907	0.0611687	0.136835		0.0559605
1908		0.224982	0.625457		0.182064	0.605432	0.165041		0.0429182	0.0200254	0.00423837												1908	0.112574	0.272977		0.0900735	0.259363	0.0707024		0.0225009	0.0136137	0.00288134												1908	0.0611643	0.133276		0.055704
1909		0.220895	0.630907		0.178757	0.610877	0.166525		0.0421387	0.02003	0.00423936												1909	0.111739	0.278804		0.0894048	0.264912	0.0722151		0.0223339	0.0138912	0.00294008												1909	0.0608011	0.129104		0.0553733
1910		0.216809	0.636357		0.17545	0.616322	0.168009		0.0413592	0.0200347	0.00424035												1910	0.110903	0.28463		0.0887362	0.270461	0.0737278		0.0221668	0.0141688	0.00299882												1910	0.060438	0.124933		0.0550426
1911		0.218086	0.641806		0.176483	0.621767	0.169494		0.0416027	0.0200394	0.00424134												1911	0.111131	0.290457		0.0889184	0.27601	0.0752405		0.0222124	0.0144463	0.00305757												1911	0.0605504	0.120761		0.0551449
1912		0.219363	0.647256		0.177516	0.627212	0.170978		0.0418463	0.0200441	0.00424233												1912	0.111359	0.296283		0.0891007	0.28156	0.0767531		0.0222579	0.0147239	0.00311631												1912	0.0606628	0.116589		0.0552473
1913		0.220639	0.652706		0.17855	0.632657	0.172462		0.0420899	0.0200487	0.00424332												1913	0.111586	0.30211		0.089283	0.287109	0.0782658		0.0223034	0.0150014	0.00317505												1913	0.0607752	0.112418		0.0553497
1914		0.221916	0.658156		0.179583	0.638102	0.173947		0.0423334	0.0200534	0.00424431												1914	0.111814	0.307937		0.0894652	0.292658	0.0797785		0.022349	0.015279	0.00323379												1914	0.0608876	0.108246		0.055452
1915		0.223193	0.663606		0.180616	0.643548	0.175431		0.042577	0.0200581	0.0042453												1915	0.112042	0.313763		0.0896475	0.298207	0.0812911		0.0223945	0.0155565	0.00329254												1915	0.061	0.104074		0.0555544
1916		0.223193	0.669056		0.180616	0.648993	0.176915		0.042577	0.0200628	0.00424629												1916	0.112042	0.31959		0.0902781	0.303756	0.0828038		0.0217639	0.0158341	0.00335128												1916	0.061	0.0999028		0.0555522
1917		0.223193	0.674505		0.180616	0.654438	0.1784		0.042577	0.0200675	0.00424728												1917	0.112042	0.325416		0.0909087	0.309305	0.0843165		0.0211333	0.0161116	0.00341002												1917	0.061	0.0957312		0.0555499
1918		0.223193	0.679955		0.180616	0.659883	0.179884		0.042577	0.0200721	0.00424827												1918	0.112042	0.331243		0.0915393	0.314854	0.0858291		0.0205027	0.0163892	0.00346877												1918	0.061	0.0915595		0.0555477
1919		0.223193	0.685405		0.180616	0.665328	0.181368		0.042577	0.0200768	0.00424926												1919	0.112042	0.33707		0.0921699	0.320403	0.0873418		0.0198721	0.0166667	0.00352751												1919	0.061	0.0873879		0.0555454
1920		0.223193	0.690855		0.180616	0.670773	0.182853		0.042577	0.0200815	0.00425025												1920	0.112042	0.342896		0.0928005	0.325952	0.0888545		0.0192415	0.0169443	0.00358625												1920	0.061	0.0832162		0.0555432
1921		0.223193	0.696305		0.180616	0.676218	0.184337		0.042577	0.0200862	0.00425124												1921	0.112042	0.348723		0.0928005	0.331501	0.0903672		0.0192415	0.0172218	0.003645												1921	0.061	0.0790446		0.0555432
1922		0.223193	0.701754		0.180616	0.681664	0.185821		0.042577	0.0200908	0.00425223												1922	0.112042	0.354549		0.0928005	0.33705	0.0918798		0.0192415	0.0174994	0.00370374												1922	0.061	0.074873		0.0555432
1923		0.223193	0.707204		0.180616	0.687109	0.187306		0.042577	0.0200955	0.00425322												1923	0.112042	0.360376		0.0928005	0.342599	0.0933925		0.0192415	0.0177769	0.00376248												1923	0.061	0.0707013		0.0555432
1924		0.223193	0.712654		0.180616	0.692554	0.18879		0.042577	0.0201002	0.00425421												1924	0.112042	0.366203		0.0928005	0.348148	0.0949052		0.0192415	0.0180545	0.00382123												1924	0.061	0.0665297		0.0555432
1925		0.223193	0.718104		0.180616	0.697999	0.190275		0.042577	0.0201049	0.0042552												1925	0.112042	0.372029		0.0928005	0.353697	0.0964178		0.0192415	0.018332	0.00387997												1925	0.061	0.062358		0.0555432
1926		0.226524	0.723554		0.183311	0.703444	0.191759		0.0432123	0.0201096	0.00425619												1926	0.113694	0.377856		0.0941686	0.359246	0.0979305		0.0195252	0.0186096	0.00393871												1926	0.0622152	0.0581864		0.0566497
1927		0.229854	0.729003		0.186006	0.708889	0.193243		0.0438477	0.0201142	0.00425718												1927	0.115346	0.383682		0.0955367	0.364795	0.0994432		0.0198088	0.0188871	0.00399746												1927	0.0634305	0.0540147		0.0577563
1928		0.233185	0.734453		0.188702	0.714334	0.194728		0.044483	0.0201189	0.00425817												1928	0.116997	0.389509		0.0969047	0.370344	0.100956		0.0200925	0.0191647	0.0040562												1928	0.0646458	0.0498431		0.0588628
1929		0.236515	0.739903		0.191397	0.719779	0.196212		0.0451183	0.0201236	0.00425916												1929	0.118649	0.395336		0.0982728	0.375893	0.102469		0.0203762	0.0194422	0.00411494												1929	0.065861	0.0456714		0.0599693
1930		0.235917	0.720102		0.190912	0.698501	0.190411		0.0450042	0.0215801	0.00456742												1930	0.118779	0.384572		0.0983806	0.364073	0.0992464		0.0203985	0.0204982	0.00433845												1930	0.0655147	0.0476545		0.059654
1931		0.235318	0.700301		0.190428	0.677222	0.184611		0.04489	0.0230366	0.00487569												1931	0.118909	0.373808		0.0984885	0.352253	0.0960243		0.0204209	0.0215543	0.00456196												1931	0.0651683	0.0496376		0.0593386
1932		0.23472	0.6805		0.189944	0.655943	0.17881		0.0447758	0.0244931	0.00518396												1932	0.11904	0.363044		0.0985963	0.340434	0.0928022		0.0204432	0.0226103	0.00478547												1932	0.064822	0.0516207		0.0590233
1933		0.234121	0.660699		0.189459	0.634664	0.173009		0.0446616	0.0259496	0.00549223												1933	0.11917	0.35228		0.0987041	0.328614	0.0895801		0.0204656	0.0236663	0.00500898												1933	0.0644757	0.0536038		0.0587079
1934		0.233523	0.640897		0.188975	0.613385	0.167209		0.0445475	0.0274061	0.00580049												1934	0.1193	0.341516		0.0988119	0.316794	0.086358		0.0204879	0.0247224	0.00523249												1934	0.0641293	0.0555869		0.0583926
1935		0.232924	0.621096		0.188491	0.592106	0.161408		0.0444333	0.0288626	0.00610876												1935	0.11943	0.330752		0.0989197	0.304974	0.0831358		0.0205103	0.0257784	0.005456												1935	0.063783	0.0575699		0.0580772
1936		0.232593	0.601295		0.188223	0.570827	0.155607		0.0443702	0.030319	0.00641703												1936	0.119225	0.319988		0.0987499	0.293154	0.0799137		0.0204751	0.0268344	0.00567951												1936	0.0642038	0.059553		0.0584604
1937		0.232262	0.581494		0.187955	0.549548	0.149807		0.0443071	0.0317755	0.00672529												1937	0.11902	0.309224		0.0985801	0.281334	0.0766916		0.0204399	0.0278905	0.00590302												1937	0.0646246	0.0615361		0.0588435
1938		0.231932	0.561693		0.187688	0.528269	0.144006		0.044244	0.033232	0.00703356												1938	0.118815	0.298461		0.0984103	0.269514	0.0734695		0.0204047	0.0289465	0.00612653												1938	0.0650454	0.0635192		0.0592267
1939		0.231601	0.541892		0.18742	0.50699	0.138206		0.0441809	0.0346885	0.00734183												1939	0.11861	0.287697		0.0982405	0.257694	0.0702474		0.0203695	0.0300026	0.00635004												1939	0.0654662	0.0655023		0.0596099
1940		0.23127	0.522091		0.187152	0.485711	0.132405		0.0441178	0.036145	0.00765009												1940	0.118405	0.276933		0.0980707	0.245874	0.0670253		0.0203343	0.0310586	0.00657355												1940	0.065887	0.0674854		0.059993
1941		0.231773	0.50229		0.187559	0.464433	0.126604		0.0442137	0.0376015	0.00795836												1941	0.118079	0.266169		0.0978007	0.234054	0.0638032		0.0202783	0.0321146	0.00679706												1941	0.065767	0.0694685		0.0598837
1942		0.232276	0.482489		0.187966	0.443154	0.120804		0.0443096	0.039058	0.00826663												1942	0.117753	0.255405		0.0975307	0.222234	0.0605811		0.0202223	0.0331707	0.00702057												1942	0.065647	0.0714515		0.0597745
1943		0.232778	0.462687		0.188373	0.421875	0.115003		0.0444055	0.0405145	0.0085749												1943	0.117427	0.244641		0.0972607	0.210414	0.057359		0.0201663	0.0342267	0.00724408												1943	0.065527	0.0734346		0.0596652
1944		0.233281	0.442886		0.18878	0.400596	0.109202		0.0445014	0.041971	0.00888316												1944	0.117101	0.233877		0.0969907	0.198594	0.0541368		0.0201103	0.0352827	0.00746759												1944	0.065407	0.0754177		0.0595559
1945		0.233784	0.423085		0.189187	0.379317	0.103402		0.0445974	0.0434275	0.00919143												1945	0.116775	0.223113		0.0967207	0.186775	0.0509147		0.0200543	0.0363388	0.0076911												1945	0.065287	0.0774008		0.0594467
1946		0.233912	0.403284		0.18929	0.358038	0.0976012		0.0446218	0.044884	0.0094997												1946	0.1168	0.212349		0.0967414	0.174955	0.0476926		0.0200586	0.0373948	0.00791461												1946	0.0652812	0.0793839		0.0594414
1947		0.23404	0.383483		0.189394	0.336759	0.0918005		0.0446462	0.0463405	0.00980796												1947	0.116825	0.201585		0.0967621	0.163135	0.0444705		0.0200629	0.0384508	0.00813812												1947	0.0652754	0.081367		0.0594361
1948		0.234168	0.363548		0.189497	0.317062	0.0864312		0.0446706	0.0461039	0.0097579												1948	0.11685	0.191848		0.0967828	0.153593	0.0418694		0.0200672	0.0382546	0.00809658												1948	0.0652696	0.0769803		0.0594308
1949		0.234296	0.255802		0.189601	0.217924	0.059406		0.044695	0.0375672	0.0079511												1949	0.116875	0.136739		0.0968035	0.105568	0.0287778		0.0200715	0.0311712	0.00659739												1949	0.0652638	0.0537954		0.0594256
1950		0.234424	0.21303		0.189705	0.177739	0.0484516		0.0447194	0.0350019	0.00740815												1950	0.1169	0.115144		0.0968242	0.0861012	0.0234712		0.0200758	0.0290427	0.00614688												1950	0.065258	0.0445324		0.0594203
1951		0.234511	0.249985		0.189775	0.208082	0.0567231		0.0447361	0.0415591	0.00879599												1951	0.11615	0.135284		0.096203	0.1008	0.0274781		0.019947	0.0344835	0.00729844												1951	0.0653064	0.0522224		0.0594643
1952		0.234598	0.253037		0.189846	0.215224	0.05867		0.0447527	0.0375033	0.00793757												1952	0.1154	0.135378		0.0955818	0.10426	0.0284212		0.0198182	0.0311182	0.00658617												1952	0.0653548	0.0531894		0.0595084
1953		0.234686	0.342818		0.189916	0.294093	0.0801698		0.0447694	0.0483255	0.0102281												1953	0.11465	0.182564		0.0949606	0.142466	0.0388363		0.0196894	0.0400979	0.00848672												1953	0.0654032	0.0722409		0.0595525
1954		0.234773	0.337497		0.189987	0.283196	0.0771993		0.044786	0.0538554	0.0113985												1954	0.1139	0.181874		0.0943394	0.137187	0.0373973		0.0195606	0.0446863	0.00945786												1954	0.0654516	0.0706665		0.0595966
1955		0.23486	0.393475		0.190057	0.338098	0.0921656		0.0448026	0.0608033	0.012869												1955	0.11315	0.214235		0.0937182	0.163783	0.0446473		0.0194318	0.0504513	0.010678												1955	0.0655	0.0838403		0.0596406
1956		0.233309	0.38519		0.188802	0.324542	0.08847		0.0445067	0.0604082	0.0127854												1956	0.11292	0.208736		0.0935277	0.157507	0.0429365		0.0193923	0.051229	0.0108426												1956	0.06548	0.082298		0.0596224
1957		0.231757	0.421389		0.187546	0.359814	0.0980853		0.0442107	0.0616007	0.0130378												1957	0.11269	0.228346		0.0933372	0.174951	0.0476917		0.0193528	0.0533944	0.0113009												1957	0.06546	0.0921123		0.0596042
1958		0.230206	0.437185		0.186291	0.372897	0.101652		0.0439148	0.0646055	0.0136738												1958	0.11246	0.23889		0.0931467	0.181652	0.0495183		0.0193133	0.0572385	0.0121145												1958	0.06544	0.0973373		0.059586
1959		0.228654	0.407794		0.185036	0.350202	0.095465		0.0436188	0.0581457	0.0123065												1959	0.11223	0.223575		0.0929562	0.170917	0.0465921		0.0192738	0.052658	0.0111451												1959	0.06542	0.0926878		0.0595678
1960		0.227103	0.407026		0.18378	0.348132	0.0949008		0.0433229	0.0597442	0.0126449												1960	0.112	0.225537		0.0927657	0.170229	0.0464043		0.0192343	0.0553088	0.0117061												1960	0.0654	0.0941075		0.0595496
1961		0.228059	0.443851		0.185755	0.380154	0.10363		0.0423041	0.0649363	0.0137438												1961	0.1124	0.247696		0.0934302	0.18624	0.050769		0.0189698	0.0614556	0.0130071												1961	0.065624	0.104551		0.059967
1962		0.229015	0.443335		0.187729	0.380292	0.103668		0.0412853	0.0645959	0.0136717												1962	0.1128	0.249164		0.0940948	0.186664	0.0508846		0.0187052	0.0625004	0.0132282												1962	0.065848	0.106382		0.0603845
1963		0.229971	0.440229		0.189704	0.381324	0.103949		0.0402666	0.0606718	0.0128412												1963	0.1132	0.247551		0.0947593	0.18753	0.0511208		0.0184407	0.0600203	0.0127033												1963	0.066072	0.107889		0.0608019
1964		0.230927	0.479325		0.191679	0.415306	0.113213		0.0392478	0.0662953	0.0140314												1964	0.1136	0.271697		0.0954239	0.204637	0.055784		0.0181761	0.0670596	0.0141932												1964	0.066296	0.119585		0.0612194
1965		0.231882	0.472068		0.193653	0.40972	0.11169		0.038229	0.0649259	0.0137416												1965	0.114	0.269434		0.0960884	0.202276	0.0551406		0.0179116	0.0671579	0.014214												1965	0.06652	0.119936		0.0616368
1966		0.232838	0.450437		0.195628	0.389324	0.10613		0.0372102	0.0640069	0.0135471												1966	0.1144	0.260291		0.096753	0.192582	0.052498		0.017647	0.0677087	0.0143306												1966	0.066744	0.11629		0.0620542
1967		0.233794	0.433104		0.197603	0.373988	0.101949		0.0361915	0.0622837	0.0131824												1967	0.1148	0.252746		0.0974175	0.185359	0.050529		0.0173825	0.0673864	0.0142623												1967	0.066968	0.11373		0.0624717
1968		0.23475	0.418356		0.199577	0.362354	0.0987776		0.0351727	0.0593661	0.0125648												1968	0.1152	0.245647		0.0980821	0.179948	0.0490538		0.0171179	0.0656989	0.0139052												1968	0.067192	0.111879		0.0628891
1969		0.235706	0.432769		0.201552	0.377825	0.102995		0.0341539	0.0586149	0.0124059												1969	0.1156	0.254362		0.0987466	0.188003	0.0512497		0.0168534	0.0663585	0.0140448												1969	0.067416	0.118051		0.0633066
1970		0.236662	0.473464		0.203527	0.415548	0.113278		0.0331351	0.0621913	0.0131628												1970	0.116	0.279221		0.0994111	0.207187	0.0564792		0.0165889	0.0720336	0.0152459												1970	0.06764	0.131604		0.063724
1971		0.237618	0.4648		0.205501	0.409322	0.111581		0.0321164	0.0599807	0.0126949												1971	0.1164	0.275578		0.100076	0.204492	0.0557445		0.0163243	0.0710863	0.0150454												1971	0.067864	0.131546		0.0641415
1972		0.238574	0.460388		0.207476	0.404609	0.110296		0.0310976	0.0607311	0.0128537												1972	0.1168	0.276202		0.10074	0.202545	0.0552139		0.0160598	0.0736562	0.0155893												1972	0.068088	0.132399		0.0645589
1973		0.239529	0.481595		0.209451	0.42683	0.116354		0.0300788	0.0600643	0.0127126												1973	0.1172	0.288661		0.101405	0.214102	0.0583643		0.0157952	0.0745584	0.0157803												1973	0.068312	0.141241		0.0649764
1974		0.240485	0.493876		0.211425	0.440395	0.120052		0.0290601	0.0591022	0.012509												1974	0.1176	0.296455		0.102069	0.221357	0.060342		0.0155307	0.0750977	0.0158944												1974	0.068536	0.147577		0.0653938
1975		0.241441	0.436139		0.2134	0.389286	0.106119		0.0280413	0.0521855	0.0110451												1975	0.118	0.263955		0.102734	0.196069	0.0534485		0.0152661	0.0678861	0.0143681												1975	0.06876	0.132525		0.0658113
1976		0.242397	0.424041		0.215375	0.37814	0.103081		0.0270225	0.051545	0.0109095												1976	0.1184	0.259507		0.103398	0.190848	0.0520252		0.0150016	0.0686583	0.0145315												1976	0.068984	0.130925		0.0662287
1977		0.243353	0.437839		0.217349	0.390896	0.106558		0.0260037	0.0531638	0.0112521												1977	0.1188	0.270218		0.104063	0.197696	0.0538918		0.014737	0.0725221	0.0153493												1977	0.069208	0.137451		0.0666461
1978		0.244309	0.435933		0.219324	0.390287	0.106392		0.024985	0.052154	0.0110384												1978	0.1192	0.270672		0.104727	0.197799	0.05392		0.0144725	0.0728726	0.0154235												1978	0.069432	0.139217		0.0670636
1979		0.245265	0.444107		0.221299	0.399001	0.108768		0.0239662	0.0520138	0.0110087												1979	0.1196	0.277095		0.105392	0.202639	0.0552394		0.014208	0.0744555	0.0157585												1979	0.069656	0.1443		0.067481
1980		0.246221	0.457078		0.223273	0.411335	0.11213		0.0229474	0.0532571	0.0112719												1980	0.12	0.28746		0.106057	0.209344	0.0570671		0.0139434	0.0781162	0.0165333												1980	0.06988	0.150991		0.0678985
1981		0.247176	0.414507		0.225248	0.370718	0.101058		0.0219286	0.0514952	0.0108989												1981	0.1204	0.266483		0.106721	0.189072	0.0515411		0.0136789	0.0774111	0.0163841												1981	0.070104	0.138818		0.0683159
1982		0.248132	0.403366		0.227222	0.361256	0.0984784		0.0209099	0.050041	0.0105912												1982	0.1208	0.261752		0.107386	0.184639	0.0503327		0.0134143	0.0771129	0.0163209												1982	0.070328	0.137309		0.0687334
1983		0.249088	0.400004		0.229197	0.354552	0.096651		0.0198911	0.0546058	0.0115573												1983	0.1212	0.26788		0.10805	0.181602	0.0495046		0.0131498	0.0862781	0.0182608												1983	0.070552	0.13784		0.0691508
1984		0.250044	0.400543		0.231172	0.355699	0.0969637		0.0188723	0.0544945	0.0115338												1984	0.1216	0.270885		0.108715	0.182582	0.0497719		0.0128852	0.0883032	0.0186894												1984	0.070776	0.140307		0.0695683
1985		0.251	0.412158		0.233146	0.368822	0.100541		0.0178536	0.0532974	0.0112804		42	17.269	68.8006	39.1364	16.2562	64.7657	2.86364	1.01277	4.03496		1985	0.122	0.278321		0.109379	0.189729	0.0517201		0.0126207	0.0885925	0.0187506		17	6.91148	56.6515	14.5714	6.05258	49.6113	2.42857	0.858906	7.04021		1985	0.071	0.147036		0.0699857
1986		0.251	0.424857		0.233146	0.380361	0.103686		0.0178536	0.0554173	0.0117291												1986	0.122	0.290609		0.109379	0.196091	0.0534545		0.0126207	0.0945183	0.0200048												1986	0.0707692	0.153978		0.0697582
1987		0.251	0.444105		0.233146	0.399376	0.10887		0.0178536	0.0564486	0.0119473												1987	0.122	0.30516		0.109379	0.206346	0.0562499		0.0126207	0.0988142	0.020914												1987	0.0705385	0.163723		0.0695308
1988		0.251	0.469895		0.233146	0.423798	0.115527		0.0178536	0.0589882	0.0124849												1988	0.122	0.325458		0.109379	0.219447	0.0598213		0.0126207	0.106011	0.0224372												1988	0.0703077	0.176108		0.0693033
1989		0.251	0.476134		0.233146	0.42903	0.116954		0.0178536	0.0611656	0.0129457												1989	0.122	0.335535		0.109379	0.222649	0.0606942		0.0126207	0.112885	0.0238922												1989	0.0700769	0.181188		0.0690758
1990		0.251	0.471253		0.233146	0.425096	0.115881		0.0178536	0.0608694	0.012883												1990	0.122	0.336501		0.109379	0.2211	0.0602719		0.0126207	0.115401	0.0244247												1990	0.0698462	0.182197		0.0688484
1991		0.251	0.464972		0.233146	0.421896	0.115009		0.0178536	0.057739	0.0122205												1991	0.122	0.332416		0.109379	0.219928	0.0599525		0.0126207	0.112487	0.0238079												1991	0.0696154	0.182892		0.0686209
1992		0.251	0.445206		0.233146	0.404686	0.110317		0.0178536	0.0552595	0.0116957												1992	0.122	0.322098		0.109379	0.211433	0.0576366		0.0126207	0.110665	0.0234223												1992	0.0693846	0.17794		0.0683934
1993		0.251	0.397519		0.233146	0.361382	0.0985126		0.0178536	0.0501933	0.0106234												1993	0.122	0.292603		0.109379	0.189237	0.051586		0.0126207	0.103366	0.0218774												1993	0.0691538	0.161366		0.0681659
1994		0.251	0.415895		0.233146	0.377388	0.102876		0.0178536	0.0545345	0.0115422												1994	0.122	0.3136		0.109379	0.19807	0.0539939		0.0126207	0.11553	0.0244518												1994	0.0689231	0.171387		0.0679385
1995		0.251	0.416647		0.233146	0.37774	0.102972		0.0178536	0.0562521	0.0119058												1995	0.122	0.321348		0.109379	0.198711	0.0541685		0.0126207	0.122638	0.0259563												1995	0.0686923	0.174363		0.067711
1996		0.251	0.384244		0.233146	0.350128	0.0954448		0.0178536	0.0504273	0.0106729												1996	0.122	0.297797		0.109379	0.184611	0.0503249		0.0126207	0.113186	0.0239559												1996	0.0684615	0.163534		0.0674835
1997		0.251	0.398517		0.233146	0.364261	0.0992976		0.0178536	0.0518431	0.0109726												1997	0.122	0.312364		0.109379	0.192509	0.0524781		0.0126207	0.119854	0.0253672												1997	0.0682308	0.172407		0.067256
1998		0.251	0.394633		0.233146	0.360864	0.0983716		0.0178536	0.0524153	0.0110937		42	17.269	68.8006	39.1364	16.2562	64.7657	2.86364	1.01277	4.03496		1998	0.122	0.31603		0.109379	0.19116	0.0521103		0.0126207	0.124869	0.0264286		18	7.31804	59.9839	15.4286	6.40861	52.5296	2.57143	0.90943	7.45434		1998	0.068	0.173457		0.0670286
1999		0.251385	0.396533		0.232289	0.363964	0.0992167		0.0177879	0.0519468	0.0109945												1999	0.122077	0.320842		0.108966	0.193256	0.0526816		0.0125729	0.127586	0.0270036												1999	0.0684615	0.177199		0.0671802
2000		0.251769	0.437451		0.231432	0.393693	0.107321		0.0177222	0.0718747	0.0152123												2000	0.122154	0.391627		0.108552	0.209536	0.0571195		0.0125252	0.182091	0.0385395												2000	0.0689231	0.198106		0.0673319
2001		0.252154	0.368885		0.230574	0.332391	0.0906098		0.0176566	0.061877	0.0130963												2001	0.122231	0.339118		0.108138	0.17733	0.0483403		0.0124775	0.161788	0.0342424												2001	0.0693846	0.169906		0.0674835
2002		0.252538	0.334556		0.229717	0.304761	0.0830778		0.0175909	0.0522938	0.011068												2002	0.122308	0.304174		0.107724	0.162979	0.0444281		0.0124297	0.141195	0.0298839												2002	0.0698462	0.156881		0.0676352
2003		0.252923	0.320266		0.228859	0.295129	0.0804521		0.0175253	0.0458121	0.00969613												2003	0.122385	0.286018		0.10731	0.158209	0.0431276		0.012382	0.12781	0.0270509												2003	0.0703077	0.152843		0.0677868
2004		0.253308	0.323255		0.228002	0.29904	0.0815184		0.0174596	0.0459914	0.00973407												2004	0.122462	0.293358		0.106897	0.160694	0.0438052		0.0123342	0.132664	0.0280783												2004	0.0707692	0.156926		0.0679385
2005		0.253692	0.437206		0.227145	0.394357	0.107502		0.0173939	0.0439552	0.00930313												2005	0.122538	0.305968		0.106483	0.174786	0.0476467		0.0122865	0.131182	0.0277646												2005	0.0712308	0.171098		0.0680901
2006		0.254077	0.350281		0.226287	0.300599	0.0819433		0.0173283	0.049682	0.0105152												2006	0.122615	0.215453		0.106069	0.150944	0.0411473		0.0122387	0.064509	0.0136533												2006	0.0716923	0.124857		0.0682418
2007		0.254462	0.367593		0.22543	0.31502	0.0858745		0.0172626	0.052573	0.0111271												2007	0.122692	0.243656		0.105655	0.191255	0.0521361		0.012191	0.052401	0.0110907												2007	0.0721538	0.153559		0.0683934
2008		0.254846	0.279686		0.224572	0.255898	0.0697578		0.017197	0.023788	0.00503473												2008	0.122769	0.248757		0.105241	0.17832	0.04861		0.0121432	0.070437	0.014908												2008	0.0726154	0.11911		0.0685451
2009		0.255231	0.287756		0.223715	0.261864	0.0713841		0.0171313	0.025892	0.00548004												2009	0.122846	0.199378		0.104828	0.13664	0.0372481		0.0120955	0.062738	0.0132785												2009	0.0730769	0.085993		0.0686967
2010		0.255615	0.328113		0.222857	0.30245	0.0824479		0.0170657	0.025663	0.00543157												2010	0.122923	0.225223		0.104414	0.150862	0.041125		0.0120477	0.074361	0.0157385												2010	0.0735385	0.102474		0.0688484
2011		0.256	0.396907		0.222	0.3533	0.0963096		0.017	0.043607	0.00922942		44	18.0913	70.6691	41	17.0303	66.5246	3	1.061	4.14454		2011	0.123	0.237943		0.104	0.1731	0.0471871		0.012	0.064843	0.013724		21	8.53771	69.4123	18	7.47671	60.7863	3	1.061	8.62603		2011	0.074	0.088443		0.069
2012		0.256	0.35131		0.222	0.315908	0.0861165		0.017	0.035402	0.00749283												2012	0.123	0.230622		0.104	0.148888	0.0405869		0.012	0.081734	0.017299												2012	0.074	0.098726		0.069
2013		0.256	0.36812		0.222	0.326407	0.0889785		0.017	0.041713	0.00882856												2013	0.123	0.267334		0.104	0.171931	0.0468684		0.012	0.095403	0.020192												2013	0.074	0.119839		0.069
2014		0.256	0.418049		0.222	0.367139	0.100082		0.017	0.05091	0.0107751												2014	0.123	0.316651		0.104	0.233846	0.0637464		0.012	0.082805	0.0175257												2014	0.074	0.092625		0.069
2015		0.256	0.452144		0.222	0.393539	0.107279		0.017	0.058605	0.0124037												2015	0.123	0.366238		0.104	0.278528	0.0759267		0.012	0.08771	0.0185638												2015	0.074	0.112147		0.069
														Density		0.58			0.415																	Density		0.58			0.415
														C content (tC/t d.m.)		0.48			0.51																	C content (tC/t d.m.)		0.48			0.51
														Stem (fraction)		0.670241			0.598444																	Stem (fraction)		0.670241			0.598444
1985												167.331	42	11.2747																					17	4.48618
1986
1987
1988
1989
1990
1991
1992
1993
1994
1995
1996
1997
1998												167.331	42	11.2747																					18	4.75007
1999
2000
2001
2002
2003
2004
2005
2006
2007
2008
2009
2010
2011												171.875	44	11.8115		41	11.1766		3	0.63495															21	5.54175		18	4.9068		3	0.63495
2012																184.685			176.471																			173.077			250
2013																107.117			73.2353																			100.385			103.75
2014
2015
[truncated: 571 more columns]

## Sheet: CRAFT-France
Forest-BLUES	Modelling Forest Carbon Stocks
Parameters																								Climate constraints Data							Forest management constraint Data
																								climate							deciduous								conifers								cropland
																						years		temp	PLU-ETP	fol litter decay	fast hum decay		Total area	Extraction	deciduous area	area increase			%litter hrvstd	hard wood extraction			conifers area	area increase			%litter hvstd	softwood extraction			fast humus	slow humus
Logistic growth model for forest biomass											Logistic growth model for forest biomass													°C	mm	fact	fact		Mha	tonC/ha/yr	Mha	Mha/yr	ratio t/t-1	fraction/yr		MtonC/yr	tonC/ha/yr		Mha	Mha/yr	ratio t/t-1	fraction/yr		MtonC/yr	tC/ha/yr		tonC/ha	tonC/ha
NPP		deciduous				conifers					NPP		deciduous				conifers					1850		9.64152	-392.862	0.741721	2.88801		8.04736	0.474889	6.07491				0.5	3.2971	0.542741		1.97245				0.5	0.524502	0.265914		4.96669	38.6577
		Class 1	Class 2	Class 3	Class 4	Class 1	Class 2	Class 3	Class 4				Class 1	Class 2	Class 3	Class 4	Class 1	Class 2	Class 3	Class 4		1851		9.64152	-392.862	0.741721	2.88801		8.04736	0.474889	6.07491	0	1	0	0.5	3.2971	0.542741		1.97245	0	1	0	0.5	0.524502	0.265914		4.96738	38.6577
r, growth rate	yr-1	0.075	0.0725	0.085	0.08	0.105	0.105	0.08	0.08		r, growth rate	yr-1	0.075	0.0725	0.085	0.08	0.105	0.105	0.08	0.08		1852		9.64152	-392.862	0.741721	2.88801		8.04736	0.474889	6.07491	0	1	0	0.5	3.2971	0.542741		1.97245	0	1	0	0.5	0.524502	0.265914		4.96806	38.6577
K, carrying cap	tonC/ha	425	350	200	150	200	150	150	150		K, carrying cap	tonC/ha	425	350	200	150	200	150	150	150		1853		9.64152	-392.862	0.741721	2.88801		8.04736	0.474889	6.07491	0	1	0	0.5	3.2971	0.542741		1.97245	0	1	0	0.5	0.524502	0.265914		4.96669	38.6577
																						1854		9.64152	-392.862	0.741721	2.88801		8.04736	0.474889	6.07491	0	1	0	0.5	3.2971	0.542741		1.97245	0	1	0	0.5	0.524502	0.265914		4.96669	38.6577
area distribution	fraction	0	0.1	0.2	0.7	0	0.6	0	0.4		area distribution	fraction	0	0	0.2	0.8	0	0.1	0.1	0.8		1855		9.64152	-392.862	0.741721	2.88801		8.04736	0.474889	6.07491	0	1	0	0.5	3.2971	0.542741		1.97245	0	1	0	0.5	0.524502	0.265914		4.96669	38.6577
	best	0	0.1	0.2	0.7	0	0.6	0	0.4		best	best	0	0	0.2	0.8	0	0.1	0.1	0.8		1856		9.64152	-392.862	0.741721	2.88801		8.04736	0.474889	6.07491	0	1	0	0.5	3.2971	0.542741		1.97245	0	1	0	0.5	0.524502	0.265914		4.96669	38.6577
mean r, growth rate	yr-1	0.08025				0.095					mean r, growth rate	yr-1	0.081				0.0825					1857		9.64152	-392.862	0.741721	2.88801		8.04736	0.474889	6.07491	0	1	0	0.5	3.2971	0.542741		1.97245	0	1	0	0.5	0.524502	0.265914		4.96669	38.6577
mean K, carrying cap	tonC/ha	180				150					mean K, carrying cap	tonC/ha	160				150					1858		9.64152	-392.862	0.741721	2.88801		8.04736	0.474889	6.07491	0	1	0	0.5	3.2971	0.542741		1.97245	0	1	0	0.5	0.524502	0.265914		4.96669	38.6577
													1	1.15			0.85	1.35				1859		9.64152	-392.862	0.741721	2.88801		8.04736	0.474889	6.07491	0	1	0	0.5	3.2971	0.542741		1.97245	0	1	0	0.5	0.524502	0.265914		4.96669	38.6577
FOR-CLIM-D model of litter and SOC (Liski et al, 2002)												best	1	1.15			0.85	1.35				1860		9.64152	-392.862	0.741721	2.88801		8.04736	0.474889	6.07491	0	1	0	0.5	3.2971	0.542741		1.97245	0	1	0	0.5	0.524502	0.265914		4.96669	38.6577
		deciduous				conifers						1850	0.081	160			0.070125	127.5				1861		9.64152	-392.862	0.741721	2.88801		8.04736	0.474889	6.07491	0	1	0	0.5	3.2971	0.542741		1.97245	0	1	0	0.5	0.524502	0.265914		4.96669	38.6577
biomass distrbution between tree organs												1851	0.081	160			0.0702375	127.705				1862		9.64152	-392.862	0.741721	2.88801		8.04736	0.474889	6.07491	0	1	0	0.5	3.2971	0.542741		1.97245	0	1	0	0.5	0.524502	0.265914		4.96669	38.6577
stem	fraction	0.670241				0.598444						1852	0.081	160			0.07035	127.909				1863		9.64152	-392.862	0.741721	2.88801		8.11996	0.49077	6.11968	0.04477	0.992684	0.00731575	0.5	3.42487	0.559649		2.00029	0.0278372	0.986083	0.0139166	0.5	0.56016	0.28004		4.96669	38.6577
branches	fraction	0.214477				0.263315						1853	0.081	160			0.0704625	128.114				1864		9.64152	-392.862	0.741721	2.88801		8.19257	0.506368	6.16445	0.04477	0.992737	0.00726262	0.5	3.55264	0.576311		2.02813	0.0278372	0.986274	0.0137256	0.5	0.595819	0.293778		4.96669	38.6577
large roots	fraction	0.0871314				0.0718133						1854	0.081	160			0.070575	128.318				1865		9.64152	-392.862	0.741721	2.88801		8.26518	0.521693	6.20922	0.04477	0.99279	0.00721025	0.5	3.68041	0.592733		2.05596	0.0278372	0.98646	0.0135397	0.5	0.631477	0.307144		4.96669	38.6577
fine roots	fraction	0.0134048				0.0119689						1855	0.081	160			0.0706875	128.523				1866		9.64152	-392.862	0.741721	2.88801		8.33779	0.536751	6.25399	0.04477	0.992841	0.00715864	0.5	3.80818	0.60892		2.0838	0.0278372	0.986641	0.0133588	0.5	0.667135	0.320153		4.96669	38.6577
foliage	fraction	0.0147453				0.0544584						1856	0.081	160			0.0708	128.727				1867		9.64152	-392.862	0.741721	2.88801		8.41039	0.551549	6.29876	0.04477	0.992892	0.00710776	0.5	3.93595	0.624877		2.11164	0.0278372	0.986817	0.0131827	0.5	0.702794	0.332819		4.96669	38.6577
		1				1						1857	0.081	160			0.0709125	128.932				1868		9.64152	-392.862	0.741721	2.88801		8.483	0.566093	6.34353	0.04477	0.992942	0.00705759	0.5	4.06372	0.640608		2.13947	0.0278372	0.986989	0.0130112	0.5	0.738452	0.345156		4.96669	38.6577
losses at cutting	fraction of exported harvest			branch loss	0.1							1858	0.081	160			0.071025	129.136				1869		9.64152	-392.862	0.741721	2.88801		8.55561	0.580391	6.3883	0.04477	0.992992	0.00700813	0.5	4.19148	0.656119		2.16731	0.0278372	0.987156	0.0128441	0.5	0.77411	0.357175		4.96669	38.6577
branches	fraction	0.0248447				0.0315186						1859	0.081	160			0.0711375	129.341				1870		9.64152	-392.862	0.741721	2.88801		8.62821	0.594448	6.43307	0.04477	0.993041	0.00695936	0.5	4.31925	0.671415		2.19515	0.0278372	0.987319	0.0126812	0.5	0.809769	0.36889		4.96669	38.6577
large roots	fraction	0.100932				0.0859599						1860	0.081	160			0.07125	129.545				1871		9.64152	-392.862	0.741721	2.88801		8.70082	0.60827	6.47784	0.04477	0.993089	0.00691126	0.5	4.44702	0.686498		2.22299	0.0278372	0.987478	0.0125224	0.5	0.845427	0.380312		4.96669	38.6577
fine roots	fraction	0.015528				0.0143266						1861	0.081	160			0.0713625	129.75				1872		9.64152	-392.862	0.741721	2.88801		8.77343	0.621864	6.52261	0.04477	0.993136	0.00686383	0.5	4.57479	0.701375		2.25082	0.0278372	0.987632	0.0123675	0.5	0.881086	0.39145		4.96669	38.6577
foliage	fraction	0.0170807				0.0651862						1862	0.081	160			0.071475	129.955				1873		9.64152	-392.862	0.741721	2.88801		8.84604	0.635234	6.56738	0.04477	0.993183	0.00681703	0.5	4.70256	0.716049		2.27866	0.0278372	0.987784	0.0122165	0.5	0.916744	0.402317		4.96669	38.6577
total	fraction	0.158385				0.196991						1863	0.081	160			0.0715875	130.159				1874		9.64152	-392.862	0.741721	2.88801		8.91864	0.648387	6.61215	0.04477	0.993229	0.00677088	0.5	4.83033	0.730524		2.3065	0.0278372	0.987931	0.012069	0.5	0.952402	0.412921		4.96669	38.6577
												1864	0.081	160			0.0717	130.364				1875		9.64152	-392.862	0.741721	2.88801		8.99125	0.661327	6.65692	0.04477	0.993275	0.00672534	0.5	4.9581	0.744804		2.33433	0.0278372	0.988075	0.0119251	0.5	0.988061	0.423273		4.96669	38.6577
natural losses from biomass to litter												1865	0.081	160			0.0718125	130.568				1876		9.64152	-392.862	0.741721	2.88801		9.06386	0.67406	6.70169	0.04477	0.99332	0.00668041	0.5	5.08587	0.758894		2.36217	0.0278372	0.988215	0.0117846	0.5	1.02372	0.43338		4.96669	38.6577
coarse woody litter	yr-1	0.0087				0.0043						1866	0.081	160			0.071925	130.773				1877		9.64152	-392.862	0.741721	2.88801		9.13646	0.686591	6.74646	0.04477	0.993364	0.00663608	0.5	5.21364	0.772796		2.39001	0.0278372	0.988353	0.0116473	0.5	1.05938	0.443252		4.96669	38.6577
branches & large roots	yr-1	0.025				0.027						1867	0.081	160			0.0720375	130.977				1878		9.64152	-392.862	0.741721	2.88801		9.20907	0.709124	6.79123	0.04477	0.993408	0.00659233	0.5	5.43491	0.800284		2.41785	0.0278372	0.988487	0.0115132	0.5	1.09546	0.453073		4.96669	38.6577
fine roots	yr-1	0.87				0.87						1868	0.081	160			0.07215	131.182				1879		9.64152	-392.862	0.741721	2.88801		9.27101	0.699745	6.83198	0.0407554	0.994035	0.00596538	0.5	5.38555	0.788285		2.43903	0.0211852	0.991314	0.00868589	0.5	1.1018	0.451738		4.96669	38.6577
foliage	yr-1	1				0.2						1869	0.081	160			0.0722625	131.386				1880		9.64152	-392.862	0.741721	2.88801		9.33295	0.690491	6.87274	0.0407554	0.99407	0.00593001	0.5	5.33618	0.776427		2.46022	0.0211852	0.991389	0.00861109	0.5	1.10814	0.450425		4.96669	38.6577
total	yr-1	0.0397788				0.0329264						1870	0.081	160			0.072375	131.591				1881		9.64152	-392.862	0.741721	2.88801		9.39489	0.681359	6.91349	0.0407554	0.994105	0.00589505	0.5	5.28682	0.76471		2.4814	0.0211852	0.991462	0.00853758	0.5	1.11448	0.449135		4.96669	38.6577
												1871	0.081	160			0.0724875	131.795				1882		9.64152	-392.862	0.741721	2.88801		9.45683	0.672347	6.95425	0.0407554	0.99414	0.0058605	0.5	5.23745	0.75313		2.50259	0.0211852	0.991535	0.0084653	0.5	1.12082	0.447866		4.96669	38.6577
		deciduous				conifers						1872	0.081	160			0.0726	132				1883		9.64152	-392.862	0.741721	2.88801		9.46567	0.679529	6.95908	0.00482771	0.999306	0.000693729	0.5	5.29693	0.761154		2.50659	0.00400401	0.998403	0.00159739	0.5	1.13526	0.45291		4.96669	38.6577
litter decay (to fast humus and CO2)							* fact col P					1873	0.081	160			0.0727125	132.205				1884		9.64152	-392.862	0.741721	2.88801		9.4745	0.686697	6.9639	0.00482771	0.999307	0.000693248	0.5	5.35641	0.769168		2.51059	0.00400401	0.998405	0.00159484	0.5	1.1497	0.457937		4.96669	38.6577
coarse woody litter	yr-1	0.12				0.028						1874	0.081	160			0.072825	132.409				1885		9.64152	-392.862	0.741721	2.88801		9.48333	0.693852	6.96873	0.00482771	0.999307	0.000692767	0.5	5.41589	0.777171		2.5146	0.00400401	0.998408	0.00159231	0.5	1.16413	0.462949		6.58453	38.6577
branches & large roots	yr-1	0.22				0.22						1875	0.081	160			0.0729375	132.614				1886		9.64152	-392.862	0.741721	2.88801		9.49216	0.700993	6.97356	0.00482771	0.999308	0.000692288	0.5	5.47537	0.785162		2.5186	0.00400401	0.99841	0.00158977	0.5	1.17857	0.467944		4.96669	38.6577
foliage & fine roots	yr-1	0.35	* fact col P			0.25						1876	0.081	160			0.07305	132.818				1887		9.64152	-392.862	0.741721	2.88801		9.50099	0.708121	6.97839	0.00482771	0.999308	0.000691809	0.5	5.53486	0.793143		2.52261	0.00400401	0.998413	0.00158725	0.5	1.193	0.472924		4.96669	38.6577
												1877	0.081	160			0.0731625	133.023				1888		9.64152	-392.862	0.741721	2.88801		9.50982	0.715236	6.98321	0.00482771	0.999309	0.000691331	0.5	5.59434	0.801112		2.52661	0.00400401	0.998415	0.00158474	0.5	1.20744	0.477888		4.96669	38.6577
												1878	0.081	160			0.073275	133.227				1889		9.64152	-392.862	0.741721	2.88801		9.51866	0.722338	6.98804	0.00482771	0.999309	0.000690853	0.5	5.65382	0.80907		2.53061	0.00400401	0.998418	0.00158223	0.5	1.22187	0.482836		4.96669	38.6577
		all species										1879	0.081	160			0.0733875	133.432				1890		9.64152	-392.862	0.741721	2.88801		9.52749	0.729427	6.99287	0.00482771	0.99931	0.000690376	0.5	5.7133	0.817018		2.53462	0.00400401	0.99842	0.00157973	0.5	1.23631	0.487768		4.96669	38.6577
fraction of litter decay transferred to fast humus												1880	0.081	160			0.0735	133.636				1891		9.64152	-392.862	0.741721	2.88801		9.53632	0.736502	6.9977	0.00482771	0.99931	0.0006899	0.5	5.77278	0.824954		2.53862	0.00400401	0.998423	0.00157724	0.5	1.25074	0.492685		4.96669	38.6577
coarse woody litter	fraction	0.45				0.45						1881	0.081	160			0.0736125	133.841				1892		9.64152	-392.862	0.741721	2.88801		9.54515	0.743565	7.00252	0.00482771	0.999311	0.000689424	0.5	5.83226	0.83288		2.54263	0.00400401	0.998425	0.00157475	0.5	1.26518	0.497587		4.96669	38.6577
branches & large roots	fraction	0.45				0.45						1882	0.081	160			0.073725	134.045				1893		9.64152	-392.862	0.741721	2.88801		9.5856	0.734535	7.02301	0.0204817	0.997084	0.00291637	0.5	5.7741	0.822169		2.56259	0.0199682	0.992208	0.00779217	0.5	1.26686	0.494364		4.96669	38.6577
fine roots	fraction	0.27				0.27						1883	0.081	160			0.0738375	134.25				1894		9.64152	-392.862	0.741721	2.88801		9.62605	0.72558	7.04349	0.0204817	0.997092	0.00290789	0.5	5.71594	0.811521		2.58256	0.0199682	0.992268	0.00773192	0.5	1.26853	0.491192		4.96669	38.6577
foliage	fraction	0.51				0.51						1884	0.081	160			0.07395	134.455				1895		9.64152	-392.862	0.741721	2.88801		9.6665	0.716701	7.06397	0.0204817	0.997101	0.00289946	0.5	5.65778	0.800935		2.60253	0.0199682	0.992327	0.0076726	0.5	1.27021	0.488068		4.96669	38.6577
												1885	0.081	160			0.0740625	134.659				1896		9.64152	-392.862	0.741721	2.88801		9.70695	0.707896	7.08445	0.0204817	0.997109	0.00289108	0.5	5.59962	0.790409		2.6225	0.0199682	0.992386	0.00761418	0.5	1.27189	0.484992		4.96669	38.6577
humus decay												1886	0.081	160			0.074175	134.864				1897		9.64152	-392.862	0.741721	2.88801		9.7474	0.699163	7.10493	0.0204817	0.997117	0.00288274	0.5	5.54146	0.779945		2.64247	0.0199682	0.992443	0.00755664	0.5	1.27357	0.481962		4.96669	38.6577
fast humus decay	yr-1	0.00724638	*fact col Q			0.00724638						1887	0.081	160			0.0742875	135.068				1898		9.64152	-392.862	0.741721	2.88801		9.78785	0.690503	7.12541	0.0204817	0.997126	0.00287445	0.5	5.4833	0.76954		2.66244	0.0199682	0.9925	0.00749997	0.5	1.27525	0.478978		4.96669	38.6577
fraction transferred to slow humus	fraction	0.0033				0.0033						1888	0.081	160			0.0744	135.273				1899		9.64152	-392.862	0.741721	2.88801		9.8283	0.681915	7.1459	0.0204817	0.997134	0.00286622	0.5	5.42513	0.759196		2.6824	0.0199682	0.992556	0.00744414	0.5	1.27693	0.476038		4.96669	38.6577
slow humus decay	fraction fast	5.07246e-05	*fact col Q			5.07246e-05						1889	0.081	160			0.0745125	135.477				1900		9.64152	-392.862	0.741721	2.88801		9.86875	0.673396	7.16638	0.0204817	0.997142	0.00285802	0.5	5.36697	0.74891		2.70237	0.0199682	0.992611	0.00738913	0.5	1.27861	0.473142		4.96669	38.6577
												1890	0.081	160			0.074625	135.682				1901		9.64152	-392.862	0.741721	2.88801		9.9092	0.664947	7.18686	0.0204817	0.99715	0.00284988	0.5	5.30881	0.738683		2.72234	0.0199682	0.992665	0.00733493	0.5	1.28028	0.470288		4.96669	38.6577
												1891	0.081	160			0.0747375	135.886				1902		9.64152	-392.862	0.741721	2.88801		9.94965	0.656567	7.20734	0.0204817	0.997158	0.00284178	0.5	5.25065	0.728514		2.74231	0.0199682	0.992718	0.00728152	0.5	1.28196	0.467476		4.96669	38.6577
												1892	0.081	160			0.07485	136.091				1903		9.64152	-392.862	0.741721	2.88801		9.9901	0.648255	7.22782	0.0204817	0.997166	0.00283373	0.5	5.19249	0.718403		2.76228	0.0199682	0.992771	0.00722889	0.5	1.28364	0.464704		4.96669	38.6577
Validation standing biomass												1893	0.081	160			0.0749625	136.295				1904		9.64152	-392.862	0.741721	2.88801		10.0305	0.64001	7.2483	0.0204817	0.997174	0.00282572	0.5	5.13433	0.708349		2.78224	0.0199682	0.992823	0.007177	0.5	1.28532	0.461972		4.96669	38.6577
		deciduous				conifers						1894	0.081	160			0.075075	136.5				1905		9.64152	-392.862	0.741721	2.88801		10.071	0.631831	7.26879	0.0204817	0.997182	0.00281776	0.5	5.07617	0.698352		2.80221	0.0199682	0.992874	0.00712586	0.5	1.287	0.45928		4.96669	38.6577
		MtonC				MtonC						1895	0.081	160			0.0751875	136.705				1906		9.64152	-392.862	0.741721	2.88801		10.1114	0.623717	7.28927	0.0204817	0.99719	0.00280984	0.5	5.01801	0.68841		2.82218	0.0199682	0.992925	0.00707544	0.5	1.28868	0.456625		7.42572	38.6577
		obs	calc			obs	calc					1896	0.081	160			0.0753	136.909				1907		9.64152	-392.862	0.741721	2.88801		10.1519	0.615668	7.30975	0.0204817	0.997198	0.00280197	0.5	4.95985	0.678525		2.84215	0.0199682	0.992974	0.00702573	0.5	1.29036	0.454007		4.96669	38.6577
	1985	487.67	487.603			232.695	229.473					1897	0.081	160			0.0754125	137.114				1908		9.64152	-392.862	0.741721	2.88801		10.1923	0.607683	7.33023	0.0204817	0.997206	0.00279414	0.5	4.90169	0.668695		2.86212	0.0199682	0.993023	0.00697672	0.5	1.29203	0.451426		4.96669	38.6577
	1998	571.371	564.449			272.634	267.875					1898	0.081	160			0.075525	137.318				1909		9.64152	-392.862	0.741721	2.88801		10.1641	0.607921	7.30442	-0.0258084	1	0	0.5	4.88571	0.668871		2.8597	-0.00241657	1	0	0.5	1.29327	0.452241		4.96669	38.6577
	2011	670.412	669.49			319.892	320.418					1899	0.081	160			0.0756375	137.523				1910		9.64152	-392.862	0.741721	2.88801		10.1359	0.608133	7.27861	-0.0258084	1	0	0.5	4.86946	0.66901		2.85728	-0.00241657	1	0	0.5	1.29451	0.453057		4.96669	38.6577
												1900	0.081	160			0.07575	137.727				1911		9.64152	-392.862	0.741721	2.88801		10.1207	0.607566	7.26378	-0.0148394	1	0	0.5	4.85321	0.668139		2.85688	-0.000408555	1	0	0.5	1.29575	0.453555		4.96669	38.6577
	RMSE		2.32777				1.9236					1901	0.081	160			0.0758625	137.932				1912		9.64152	-392.862	0.741721	2.88801		10.1054	0.606997	7.24894	-0.0148394	1	0	0.5	4.83696	0.667265		2.85647	-0.000408555	1	0	0.5	1.29699	0.454054		4.96669	38.6577
	best		2.32781				1.9236					1902	0.081	160			0.075975	138.136				1913		9.64152	-392.862	0.741721	2.88801		10.0902	0.606427	7.2341	-0.0148394	1	0	0.5	4.82071	0.666387		2.85606	-0.000408555	1	0	0.5	1.29823	0.454553		4.96669	38.6577
												1903	0.081	160			0.0760875	138.341				1914		9.64152	-392.862	0.741721	2.88801		10.0749	0.605854	7.21926	-0.0148394	1	0	0.5	4.80446	0.665506		2.85565	-0.000408555	1	0	0.5	1.29947	0.455052		4.96669	38.6577
		tonC/ha				tonC/ha						1904	0.081	160			0.0762	138.545				1915		9.64152	-392.862	0.741721	2.88801		10.0597	0.60528	7.20442	-0.0148394	1	0	0.5	4.7882	0.664621		2.85524	-0.000408555	1	0	0.5	1.30071	0.455551		4.96669	38.6577
	1985	36.7062	36.7012			17.5146	17.2721					1905	0.081	160			0.0763125	138.75				1916		9.64152	-392.862	0.741721	2.88801		10.0674	0.603322	7.17815	-0.0262664	1	0	0.5	4.77195	0.664789		2.88928	0.0340399	0.988219	0.0117815	0.5	1.30195	0.450612		4.96669	38.6577
	1998	42.6737	42.1567			20.3621	20.0066					1906	0.081	160			0.076425	138.955				1917		9.64152	-392.862	0.741721	2.88801		10.0752	0.601366	7.15188	-0.0262664	1	0	0.5	4.7557	0.664958		2.92332	0.0340399	0.988356	0.0116443	0.5	1.30319	0.445789		4.96669	38.6577
	2011	47.2155	47.1505			22.5292	22.5662					1907	0.081	160			0.0765375	139.159				1918		9.64152	-392.862	0.741721	2.88801		10.083	0.599413	7.12562	-0.0262664	1	0	0.5	4.73945	0.665128		2.95736	0.0340399	0.98849	0.0115102	0.5	1.30442	0.441077		4.96669	38.6577
												1908	0.081	160			0.07665	139.364				1919		9.64152	-392.862	0.741721	2.88801		10.0908	0.597464	7.09935	-0.0262664	1	0	0.5	4.7232	0.6653		2.9914	0.0340399	0.988621	0.0113793	0.5	1.30566	0.436472		4.96669	38.6577
												1909	0.081	160			0.0767625	139.568				1920		9.64152	-392.862	0.741721	2.88801		10.0985	0.595517	7.07309	-0.0262664	1	0	0.5	4.70695	0.665473		3.02544	0.0340399	0.988749	0.0112512	0.5	1.3069	0.431971		4.96669	38.6577
												1910	0.081	160			0.076875	139.773				1921		9.64152	-392.862	0.741721	2.88801		10.1063	0.593574	7.06657	-0.00651425	1	0	0.5	4.69069	0.663787		3.03973	0.0142878	0.9953	0.00470036	0.5	1.30814	0.430348		4.96669	38.6577
												1911	0.081	160			0.0769875	139.977				1922		9.64152	-392.862	0.741721	2.88801		10.1141	0.591633	7.06006	-0.00651425	1	0	0.5	4.67444	0.662097		3.05402	0.0142878	0.995322	0.00467837	0.5	1.30938	0.42874		4.96669	38.6577
												1912	0.081	160			0.0771	140.182				1923		9.64152	-392.862	0.741721	2.88801		10.1218	0.589696	7.05354	-0.00651425	1	0	0.5	4.65819	0.660405		3.0683	0.0142878	0.995343	0.00465658	0.5	1.31062	0.427147		4.96669	38.6577
												1913	0.081	160			0.0772125	140.386				1924		9.64152	-392.862	0.741721	2.88801		10.1296	0.587761	7.04703	-0.00651425	1	0	0.5	4.64194	0.658709		3.08259	0.0142878	0.995365	0.004635	0.5	1.31186	0.42557		4.96669	38.6577
												1914	0.081	160			0.077325	140.591				1925		9.64152	-392.862	0.741721	2.88801		10.1374	0.585829	7.04051	-0.00651425	1	0	0.5	4.62569	0.65701		3.09688	0.0142878	0.995386	0.00461362	0.5	1.3131	0.424006		4.96669	38.6577
												1915	0.081	160			0.0774375	140.795				1926		9.64152	-392.862	0.741721	2.88801		10.1885	0.581418	7.05364	0.0131295	0.998139	0.00186138	0.5	4.60944	0.653483		3.13484	0.0379636	0.98789	0.0121102	0.5	1.31434	0.419267		4.96669	38.6577
												1916	0.081	160			0.07755	141				1927		9.64152	-392.862	0.741721	2.88801		10.2396	0.577051	7.06677	0.0131295	0.998142	0.00185792	0.5	4.59318	0.649969		3.17281	0.0379636	0.988035	0.0119653	0.5	1.31557	0.41464		4.96669	38.6577
												1917	0.081	160			0.0776625	141.205				1928		9.64152	-392.862	0.741721	2.88801		10.2907	0.572727	7.0799	0.0131295	0.998146	0.00185447	0.5	4.57693	0.646468		3.21077	0.0379636	0.988176	0.0118238	0.5	1.31681	0.410124		4.96669	38.6577
												1918	0.081	160			0.077775	141.409				1929		9.88152	-392.862	0.764281	2.96527		10.3418	0.568419	7.09303	0.0131295	0.998149	0.00185104	0.5	4.5604	0.642941		3.24873	0.0379636	0.988314	0.0116857	0.5	1.31805	0.405712		7.57456	38.6577
												1919	0.081	160			0.0778875	141.614				1930		9.88152	-392.862	0.764281	2.96527		10.3502	0.564728	7.10346	0.0104271	0.998532	0.0014679	0.5	4.48669	0.63162		3.24677	-0.00196373	1	0	0.5	1.35837	0.418376		4.96669	38.6577
												1920	0.081	160			0.078	141.818				1931		9.88152	-392.862	0.764281	2.96527		10.3587	0.561042	7.11389	0.0104271	0.998534	0.00146575	0.5	4.41297	0.620332		3.24481	-0.00196373	1	0	0.5	1.39869	0.431056		4.96669	38.6577
												1921	0.081	160			0.0781125	142.023				1932		9.88152	-392.862	0.764281	2.96527		10.3672	0.557363	7.12431	0.0104271	0.998536	0.0014636	0.5	4.33926	0.609078		3.24284	-0.00196373	1	0	0.5	1.43901	0.44375		4.96669	38.6577
												1922	0.081	160			0.078225	142.227				1933		9.88152	-392.862	0.764281	2.96527		10.3756	0.55369	7.13474	0.0104271	0.998539	0.00146146	0.5	4.26555	0.597856		3.24088	-0.00196373	1	0	0.5	1.47933	0.45646		4.96669	38.6577
												1923	0.081	160			0.0783375	142.432				1934		9.88152	-392.862	0.764281	2.96527		10.3841	0.550023	7.14517	0.0104271	0.998541	0.00145933	0.5	4.19183	0.586667		3.23892	-0.00196373	1	0	0.5	1.51965	0.469186		4.96669	38.6577
												1924	0.081	160			0.07845	142.636				1935		9.88152	-392.862	0.764281	2.96527		10.3925	0.546362	7.1556	0.0104271	0.998543	0.0014572	0.5	4.11812	0.57551		3.23695	-0.00196373	1	0	0.5	1.55997	0.481927		4.96669	38.6577
												1925	0.081	160			0.0785625	142.841				1936		9.88152	-392.862	0.764281	2.96527		10.4298	0.541207	7.17158	0.0159824	0.997771	0.00222857	0.5	4.04441	0.563949		3.25825	0.0212997	0.993463	0.00653717	0.5	1.60029	0.491151		4.96669	38.6577
												1926	0.081	160			0.078675	143.045				1937		9.88152	-392.862	0.764281	2.96527		10.4671	0.536089	7.18756	0.0159824	0.997776	0.00222362	0.5	3.97069	0.55244		3.27955	0.0212997	0.993505	0.00649471	0.5	1.64061	0.500256		4.96669	38.6577
												1927	0.081	160			0.0787875	143.25				1938		9.88152	-392.862	0.764281	2.96527		10.5044	0.531008	7.20354	0.0159824	0.997781	0.00221868	0.5	3.89698	0.540981		3.30085	0.0212997	0.993547	0.0064528	0.5	1.68093	0.509243		4.96669	38.6577
												1928	0.081	160			0.0789	143.455				1939		9.88152	-392.862	0.764281	2.96527		10.5417	0.525962	7.21952	0.0159824	0.997786	0.00221377	0.5	3.82327	0.529573		3.32215	0.0212997	0.993589	0.00641143	0.5	1.72126	0.518115		4.96669	38.6577
												1929	0.081	160			0.0790125	143.659				1940		9.88152	-392.862	0.764281	2.96527		10.579	0.520952	7.23551	0.0159824	0.997791	0.00220888	0.5	3.74955	0.518216		3.34345	0.0212997	0.993629	0.00637059	0.5	1.76158	0.526873		4.96669	38.6577
												1930	0.081	160			0.079125	143.864				1941		9.88152	-392.862	0.764281	2.96527		10.6264	0.515482	7.27962	0.0441115	0.99394	0.00605959	0.5	3.67584	0.504949		3.34681	0.00335648	0.998997	0.00100289	0.5	1.8019	0.538392		4.96669	38.6577
												1931	0.081	160			0.0792375	144.068				1942		9.88152	-392.862	0.764281	2.96527		10.6739	0.510061	7.32373	0.0441115	0.993977	0.00602309	0.5	3.60212	0.491843		3.35016	0.00335648	0.998998	0.00100188	0.5	1.84222	0.549888		4.96669	38.6577
												1932	0.081	160			0.07935	144.273				1943		9.88152	-392.862	0.764281	2.96527		10.7214	0.504688	7.36784	0.0441115	0.994013	0.00598703	0.5	3.52841	0.478894		3.35352	0.00335648	0.998999	0.00100088	0.5	1.88254	0.561361		4.96669	38.6577
												1933	0.081	160			0.0794625	144.477				1944		9.88152	-392.862	0.764281	2.96527		10.7688	0.499363	7.41195	0.0441115	0.994049	0.0059514	0.5	3.4547	0.466098		3.35688	0.00335648	0.999	0.00099988	0.5	1.92286	0.572811		4.96669	38.6577
												1934	0.081	160			0.079575	144.682				1945		9.88152	-392.862	0.764281	2.96527		10.8163	0.494084	7.45606	0.0441115	0.994084	0.00591619	0.5	3.38098	0.453454		3.36023	0.00335648	0.999001	0.000998882	0.5	1.96318	0.584238		4.96669	38.6577
												1935	0.081	160			0.0796875	144.886				1946		10.0349	-392.862	0.778698	3.01572		10.8781	0.488208	7.49147	0.0354039	0.995274	0.00472589	0.5	3.30727	0.441472		3.38661	0.0263785	0.992211	0.00778904	0.5	2.0035	0.591593		7.03393	38.6577
												1936	0.081	160			0.0798	145.091				1947		10.0349	-392.862	0.778698	3.01572		10.9399	0.482399	7.52687	0.0354039	0.995296	0.00470366	0.5	3.23356	0.429602		3.41299	0.0263785	0.992271	0.00772884	0.5	2.04382	0.598835		4.96669	38.6577
												1937	0.081	160			0.0799125	145.295				1948		10.0349	-392.862	0.778698	3.01572		11.0016	0.46155	7.56228	0.0354039	0.995318	0.00468164	0.5	3.04443	0.402581		3.43937	0.0263785	0.99233	0.00766956	0.5	2.03338	0.591209		4.96669	38.6577
												1938	0.081	160			0.080025	145.5				1949		10.0349	-392.862	0.778698	3.01572		11.0634	0.338898	7.59768	0.0354039	0.99534	0.00465983	0.5	2.0925	0.275413		3.46575	0.0263785	0.992389	0.00761119	0.5	1.65688	0.478072		4.96669	38.6577
												1939	0.081	160			0.0801375	145.705				1950		10.0349	-392.862	0.778698	3.01572		11.1252	0.292164	7.63308	0.0354039	0.995362	0.00463821	0.5	1.70665	0.223585		3.49213	0.0263785	0.992446	0.00755369	0.5	1.54374	0.442062		4.96669	38.6577
												1940	0.081	160			0.08025	145.909				1951		10.0349	-392.862	0.778698	3.01572		11.1654	0.343109	7.65871	0.0256308	0.996653	0.00334662	0.49	1.998	0.260879		3.50666	0.0145354	0.995855	0.00414508	0.49	1.83294	0.522702		4.96669	38.6577
												1941	0.081	160			0.0803625	146.114				1952		10.0349	-392.862	0.778698	3.01572		11.2055	0.332035	7.68435	0.0256308	0.996665	0.00333546	0.48	2.06658	0.268933		3.5212	0.0145354	0.995872	0.00412797	0.48	1.65406	0.469743		4.96669	38.6577
												1942	0.081	160			0.080475	146.318				1953		10.0349	-392.862	0.778698	3.01572		11.2457	0.440634	7.70998	0.0256308	0.996676	0.00332437	0.47	2.82388	0.366263		3.53573	0.0145354	0.995889	0.004111	0.47	2.13137	0.602808		4.96669	38.6577
												1943	0.081	160			0.0805875	146.523				1954		10.0349	-392.862	0.778698	3.01572		11.2859	0.451406	7.73561	0.0256308	0.996687	0.00331335	0.46	2.71925	0.351523		3.55027	0.0145354	0.995906	0.00409417	0.46	2.37526	0.669037		4.96669	38.6577
												1944	0.081	160			0.0807	146.727				1955		10.0026	-392.862	0.775667	3.00504		11.326	0.523405	7.76124	0.0256308	0.996698	0.00330241	0.45	3.24642	0.418286		3.5648	0.0145354	0.995923	0.00407747	0.45	2.68169	0.752268		6.96715	38.6577
												1945	0.081	160			0.0808125	146.932				1956		10.0026	-392.862	0.775667	3.00504		11.3577	0.512694	7.78367	0.0224353	0.997118	0.00288236	0.44	3.12664	0.401692		3.57407	0.0092642	0.997408	0.00259206	0.44	2.69641	0.754439		4.96669	38.6577
												1946	0.081	160			0.080925	147.136				1957		10.0026	-392.862	0.775667	3.00504		11.3894	0.549743	7.80611	0.0224353	0.997126	0.00287407	0.43	3.47805	0.445555		3.58333	0.0092642	0.997415	0.00258536	0.43	2.78321	0.776709		4.96669	38.6577
												1947	0.081	160			0.0810375	147.341				1958		10.0026	-392.862	0.775667	3.00504		11.4211	0.575392	7.82854	0.0224353	0.997134	0.00286584	0.42	3.61662	0.461979		3.5926	0.0092642	0.997421	0.00257869	0.42	2.95501	0.822529		4.96669	38.6577
												1948	0.081	160			0.08115	147.545				1959		10.0026	-392.862	0.775667	3.00504		11.4528	0.532684	7.85098	0.0224353	0.997142	0.00285765	0.41	3.40797	0.434082		3.60186	0.0092642	0.997428	0.00257206	0.41	2.69278	0.747607		4.96669	38.6577
												1949	0.081	160			0.0812625	147.75				1960		10.0026	-392.862	0.775667	3.00504		11.4845	0.539951	7.87341	0.0224353	0.99715	0.0028495	0.4	3.39929	0.431743		3.61112	0.0092642	0.997435	0.00256546	0.4	2.80179	0.775878		4.96669	38.6577
												1950	0.081	160			0.081375	147.955				1961		10.0026	-392.862	0.775667	3.00504		11.5566	0.589173	7.93538	0.0619701	0.992191	0.00780934	0.39	3.72458	0.469363		3.6212	0.0100787	0.997217	0.00278326	0.39	3.08426	0.851721		4.96669	38.6577
												1951	0.081	160			0.0814875	148.159				1962		10.0026	-392.862	0.775667	3.00504		11.6286	0.58876	7.99735	0.0619701	0.992251	0.00774883	0.38	3.73864	0.467485		3.63128	0.0100787	0.997224	0.00277553	0.38	3.10784	0.855852		4.96669	38.6577
												1952	0.081	160			0.0816	148.364				1963		10.0026	-392.862	0.775667	3.00504		11.7007	0.574236	8.05932	0.0619701	0.992311	0.00768925	0.37	3.76162	0.466742		3.64136	0.0100787	0.997232	0.00276785	0.37	2.95733	0.812151		4.96669	38.6577
												1953	0.081	160			0.0817125	148.568				1964		10.0026	-392.862	0.775667	3.00504		11.7727	0.627322	8.12129	0.0619701	0.992369	0.00763057	0.36	4.11092	0.506191		3.65144	0.0100787	0.99724	0.00276021	0.36	3.27437	0.896734		4.96669	38.6577
												1954	0.081	160			0.081825	148.773				1965		10.0581	-392.862	0.780877	3.02342		11.8448	0.617951	8.18326	0.0619701	0.992427	0.00757279	0.35	4.06962	0.49731		3.66152	0.0100787	0.997247	0.00275261	0.35	3.24987	0.887575		7.56367	38.6577
												1955	0.081	160			0.0819375	148.977				1966		10.0581	-392.862	0.780877	3.02342		11.9168	0.598142	8.24524	0.0619701	0.992484	0.00751587	0.34	3.88042	0.470626		3.6716	0.0100787	0.997255	0.00274506	0.34	3.24753	0.884502		4.96669	38.6577
												1956	0.081	160			0.08205	149.182				1967		10.0581	-392.862	0.780877	3.02342		11.9889	0.579225	8.30721	0.0619701	0.99254	0.0074598	0.33	3.74053	0.450275		3.68167	0.0100787	0.997262	0.00273754	0.33	3.20374	0.870185		4.96669	38.6577
												1957	0.081	160			0.0821625	149.386				1968		10.0581	-392.862	0.780877	3.02342		12.0609	0.558266	8.36918	0.0619701	0.992595	0.00740457	0.32	3.63681	0.434549		3.69175	0.0100787	0.99727	0.00273007	0.32	3.09639	0.838731		4.96669	38.6577
												1958	0.081	160			0.082275	149.591				1969		10.0581	-392.862	0.780877	3.02342		12.133	0.569188	8.43115	0.0619701	0.99265	0.00735014	0.31	3.80538	0.451348		3.70183	0.0100787	0.997277	0.00272264	0.31	3.10056	0.837576		4.96669	38.6577
												1959	0.081	160			0.0823875	149.795				1970		9.86124	-392.862	0.762375	2.95866		12.205	0.617539	8.49312	0.0619701	0.992703	0.00729651	0.3	4.20005	0.494524		3.71191	0.0100787	0.997285	0.00271524	0.3	3.33703	0.899007		8.04633	38.6577
												1960	0.081	160			0.0825	150				1971		9.86124	-392.862	0.762375	2.95866		12.2771	0.604138	8.55509	0.0619701	0.992756	0.00724366	0.29	4.15172	0.485293		3.72199	0.0100787	0.997292	0.00270789	0.29	3.26533	0.877308		4.96669	38.6577
												1961	0.081243	160.48			0.0830775	151.05				1972		9.86124	-392.862	0.762375	2.95866		12.3491	0.605187	8.61706	0.0619701	0.992808	0.00719157	0.28	4.11847	0.477944		3.73207	0.0100787	0.997299	0.00270058	0.28	3.35505	0.89898		4.96669	38.6577
												1962	0.081486	160.96			0.083655	152.1				1973		9.86124	-392.862	0.762375	2.95866		12.4212	0.62217	8.67903	0.0619701	0.99286	0.00714022	0.27	4.36011	0.502374		3.74215	0.0100787	0.997307	0.00269331	0.27	3.36797	0.90001		4.96669	38.6577
												1963	0.081729	161.44			0.0842325	153.15				1974		9.84949	-392.862	0.761271	2.95484		12.4932	0.630677	8.741	0.0619701	0.99291	0.0070896	0.26	4.51476	0.516504		3.75223	0.0100787	0.997314	0.00268607	0.26	3.36444	0.896651		8.48703	38.6577
												1964	0.081972	161.92			0.08481	154.2				1975		9.84949	-392.862	0.761271	2.95484		12.5653	0.558816	8.80297	0.0619701	0.99296	0.00703969	0.25	4.00512	0.454974		3.7623	0.0100787	0.997321	0.00267888	0.25	3.01656	0.801784		4.96669	38.6577
												1965	0.082215	162.4			0.0853875	155.25				1976		9.84949	-392.862	0.761271	2.95484		12.6373	0.548429	8.86494	0.0619701	0.99301	0.00699048	0.24	3.90446	0.440439		3.77238	0.0100787	0.997328	0.00267172	0.24	3.02622	0.802203		4.96669	38.6577
												1966	0.082458	162.88			0.085965	156.3				1977		9.84949	-392.862	0.761271	2.95484		12.7094	0.568218	8.92691	0.0619701	0.993058	0.00694195	0.23	4.05077	0.453771		3.78246	0.0100787	0.997335	0.0026646	0.23	3.17092	0.838321		4.96669	38.6577
												1967	0.082701	163.36			0.0865425	157.35				1978		10.0199	-392.862	0.777292	3.01076		12.7814	0.564889	8.98888	0.0619701	0.993106	0.00689409	0.22	4.05914	0.451574		3.79254	0.0100787	0.997342	0.00265752	0.22	3.16094	0.833461		8.99614	38.6577
												1968	0.082944	163.84			0.08712	158.4				1979		10.0199	-392.862	0.777292	3.01076		12.8535	0.573313	9.05085	0.0619701	0.993153	0.00684689	0.21	4.1649	0.460166		3.80262	0.0100787	0.99735	0.00265047	0.21	3.20417	0.842621		4.96669	38.6577
												1969	0.083187	164.32			0.0876975	159.45				1980		10.0199	-392.862	0.777292	3.01076		12.9255	0.591452	9.11282	0.0619701	0.9932	0.00680033	0.2	4.30936	0.47289		3.8127	0.0100787	0.997357	0.00264347	0.2	3.33546	0.874829		4.96669	38.6577
												1970	0.08343	164.8			0.088275	160.5				1981		9.95881	-392.862	0.771546	2.99058		12.9976	0.552247	9.17479	0.0619701	0.993246	0.00675439	0.19	3.89811	0.424872		3.82278	0.0100787	0.997364	0.0026365	0.19	3.27976	0.857951		9.35231	38.6577
												1971	0.083673	165.28			0.0888525	161.55				1982		9.95881	-392.862	0.771546	2.99058		13.0696	0.539776	9.23676	0.0619701	0.993291	0.00670908	0.18	3.81263	0.412767		3.83286	0.0100787	0.99737	0.00262957	0.18	3.24204	0.845855		4.96669	38.6577
												1972	0.083916	165.76			0.08943	162.6				1983		9.95881	-392.862	0.771546	2.99058		13.1417	0.559708	9.29873	0.0619701	0.993336	0.00666437	0.17	3.75574	0.403899		3.84293	0.0100787	0.997377	0.00262267	0.17	3.59975	0.936718		4.96669	38.6577
												1973	0.084159	166.24			0.0900075	163.65				1984		9.95881	-392.862	0.771546	2.99058		13.2137	0.562925	9.3607	0.0619701	0.99338	0.00662025	0.16	3.78191	0.40402		3.85301	0.0100787	0.997384	0.00261581	0.16	3.65641	0.948975		4.96669	38.6577
												1974	0.084402	166.72			0.090585	164.7				1985		10.2588	-392.862	0.799748	3.09092		13.2858	0.57031	9.42267	0.0619701	0.993423	0.00657671	0.15	3.93609	0.417726		3.86309	0.0100787	0.997391	0.00260898	0.15	3.64091	0.942487		9.84792	38.6577
												1975	0.084645	167.2			0.0911625	165.75				1986		10.2927	-392.862	0.802928	3.10245		13.2937	0.595893	9.42752	0.00484982	0.999486	0.000514432	0.14	4.07445	0.432187		3.86621	0.003115	0.999194	0.000805699	0.14	3.84718	0.995079		4.96669	38.6577
												1976	0.084888	167.68			0.09174	166.8				1987		10.3265	-392.862	0.806108	3.11402		13.3017	0.622539	9.43237	0.00484982	0.999486	0.000514168	0.13	4.29426	0.455269		3.86932	0.003115	0.999195	0.00080505	0.13	3.98655	1.0303		4.96669	38.6577
												1977	0.085131	168.16			0.0923175	167.85				1988		10.3603	-392.862	0.809289	3.12563		13.3097	0.661959	9.43722	0.00484982	0.999486	0.000513903	0.12	4.57409	0.484687		3.87244	0.003115	0.999196	0.000804402	0.12	4.23635	1.09397		4.96669	38.6577
												1978	0.085374	168.64			0.092895	168.9				1989		10.3942	-392.862	0.812469	3.13728		13.3176	0.684666	9.44207	0.00484982	0.999486	0.000513639	0.11	4.64815	0.492281		3.87555	0.003115	0.999196	0.000803756	0.11	4.46998	1.15338		10.3063	38.6577
												1979	0.085617	169.12			0.0934725	169.95				1990		10.4801	-392.862	0.820544	3.16707		13.3256	0.687145	9.44692	0.00484982	0.999487	0.000513376	0.1	4.62309	0.489376		3.87867	0.003115	0.999197	0.00080311	0.1	4.53351	1.16883		4.96669	38.6577
												1980	0.08586	169.6			0.09405	171				1991		10.566	-392.862	0.828619	3.19714		13.3335	0.674688	9.45177	0.00484982	0.999487	0.000513112	0.09	4.60587	0.487302		3.88178	0.003115	0.999198	0.000802466	0.09	4.39012	1.13095		4.96669	38.6577
												1981	0.086103	170.08			0.0946275	172.05				1992		10.6519	-392.862	0.836694	3.22749		13.3415	0.653969	9.45662	0.00484982	0.999487	0.000512849	0.08	4.43497	0.468981		3.8849	0.003115	0.999198	0.000801822	0.08	4.28997	1.10427		4.96669	38.6577
												1982	0.086346	170.56			0.095205	173.1				1993		10.7378	-392.862	0.844769	3.25814		13.3495	0.596447	9.46147	0.00484982	0.999487	0.000512586	0.07	3.9757	0.420199		3.88801	0.003115	0.999199	0.00080118	0.07	3.98656	1.02535		10.56	38.6577
												1983	0.086589	171.04			0.0957825	174.15				1994		10.7652	-392.862	0.847351	3.26799		13.3574	0.642162	9.46632	0.00484982	0.999488	0.000512324	0.06	4.16789	0.440287		3.89113	0.003115	0.999199	0.000800539	0.06	4.40975	1.13328		4.96669	38.6577
												1984	0.086832	171.52			0.09636	175.2				1995		10.7927	-392.862	0.849932	3.27788		13.3654	0.660558	9.47117	0.00484982	0.999488	0.000512061	0.05	4.18804	0.442189		3.89424	0.003115	0.9992	0.000799898	0.05	4.64058	1.19165		4.96669	38.6577
												1985	0.087075	172			0.0969375	176.25				1996		10.8202	-392.862	0.852513	3.28779		13.3734	0.610136	9.47602	0.00484982	0.999488	0.000511799	0.04	3.89708	0.411258		3.89736	0.003115	0.999201	0.000799259	0.04	4.26249	1.09369		4.96669	38.6577
												1986	0.087318	172.48			0.097515	177.3				1997		10.8476	-392.862	0.855094	3.29774		13.3813	0.638608	9.48087	0.00484982	0.999488	0.000511537	0.03	4.07033	0.42932		3.90047	0.003115	0.999201	0.000798621	0.03	4.47511	1.14732		10.6325	38.6577
												1987	0.087561	172.96			0.0980925	178.35				1998		10.8709	-392.862	0.857281	3.30619		13.3893	0.647785	9.48572	0.00484982	0.999489	0.000511276	0.02	4.04829	0.426777		3.90359	0.003115	0.999202	0.000797983	0.02	4.62511	1.18484		4.96669	38.6577
												1988	0.087804	173.44			0.09867	179.4				1999		10.8941	-392.862	0.859468	3.31466		13.4516	0.653453	9.53784	0.0521226	0.994535	0.00546483	0.01	4.09925	0.429788		3.91375	0.010161	0.997404	0.00259623	0.01	4.69073	1.19852		4.96669	38.6577
												1989	0.088047	173.92			0.0992475	180.45				2000		10.9174	-392.862	0.861655	3.32316		13.5139	0.817552	9.58996	0.0521226	0.994565	0.00543513	0	4.45172	0.464207		3.92391	0.010161	0.99741	0.00258951	0	6.59656	1.68112		10.7614	38.6577
												1990	0.08829	174.4			0.099825	181.5				2001		10.9491	-392.862	0.864634	3.33476		13.5762	0.707747	9.64208	0.0521226	0.994594	0.00540575	0	3.77358	0.391365		3.93407	0.010161	0.997417	0.00258282	0	5.8349	1.48317		4.96669	38.6577
												1991	0.088533	174.88			0.100402	182.55				2002		10.9808	-392.862	0.867613	3.34641		13.6384	0.62671	9.69421	0.0521226	0.994623	0.00537668	0	3.47379	0.358337		3.94423	0.010161	0.997424	0.00257617	0	5.07356	1.28632		4.96669	38.6577
												1992	0.088776	175.36			0.10098	183.6				2003		11.0125	-392.862	0.870592	3.35809		13.7007	0.580349	9.74633	0.0521226	0.994652	0.00534793	0	3.37757	0.346548		3.95439	0.010161	0.99743	0.00256955	0	4.57362	1.15659		4.96669	38.6577
												1993	0.089019	175.84			0.101557	184.65				2004		11.0442	-392.862	0.873571	3.36982		13.763	0.591985	9.79845	0.0521226	0.994681	0.00531948	0	3.4362	0.350688		3.96455	0.010161	0.997437	0.00256296	0	4.71129	1.18835		10.9143	38.6577
												1994	0.089262	176.32			0.102135	185.7				2005		11.0188	-392.862	0.871187	3.36043		13.8253	0.606995	9.85057	0.0521226	0.994709	0.00529133	0	3.76244	0.381952		3.97471	0.010161	0.997444	0.00255641	0	4.62944	1.16472		10.9577	38.6577
												1995	0.089505	176.8			0.102712	186.75				2006		10.9934	-392.862	0.868803	3.35107		13.8876	0.607384	9.9027	0.0521226	0.994737	0.00526348	0	3.74305	0.377983		3.98488	0.010161	0.99745	0.00254989	0	4.69204	1.17746		10.9891	38.6577
												1996	0.089748	177.28			0.10329	187.8				2007		10.9586	-392.862	0.865526	3.33824		13.9499	0.625086	9.95482	0.0521226	0.994764	0.00523592	0	3.83845	0.385587		3.99504	0.010161	0.997457	0.00254341	0	4.88141	1.22187		11.0051	38.6577
												1997	0.089991	177.76			0.103867	188.85				2008		10.9237	-392.862	0.862249	3.32547		14.0121	0.591538	10.0069	0.0521226	0.994791	0.00520865	0	3.76324	0.376063		4.0052	0.010161	0.997463	0.00253695	0	4.52548	1.1299		11.0441	38.6577
												1998	0.090234	178.24			0.104445	189.9				2009		10.975	-392.862	0.867072	3.34429		14.0744	0.633256	10.0591	0.0521226	0.994818	0.00518166	0	3.50438	0.34838		4.01536	0.010161	0.997469	0.00253053	0	5.40833	1.34691		11.1107	38.6577
												1999	0.090477	178.72			0.105022	190.95				2010		11.0264	-392.862	0.871896	3.36322		14.1367	0.654869	10.1112	0.0521226	0.994845	0.00515495	0	3.78331	0.374171		4.02552	0.010161	0.997476	0.00252415	0	5.47438	1.35992		11.1617	38.6577
												2000	0.09072	179.2			0.1056	192				2011		11.0505	-392.862	0.874162	3.37215		14.199	0.657292	10.1633	0.0521226	0.994871	0.00512851	0	4.31862	0.424923		4.03568	0.010161	0.997482	0.00251779	0	5.01427	1.24248		11.1946	38.6577
												2001	0.090963	179.68			0.106177	193.05				2012		11.0746	-392.862	0.876427	3.3811		14.199	0.588579	10.1633	0	1	0	0	4.10626	0.404028		4.03568	0	1	0	0	4.25096	1.05334		11.2368	38.6577
												2002	0.091206	180.16			0.106755	194.1				2013		11.0987	-392.862	0.878693	3.39008		14.199	0.602236	10.1633	0	1	0	0	4.32238	0.425293		4.03568	0	1	0	0	4.22876	1.04784		11.2905	38.6577
												2003	0.091449	180.64			0.107332	195.15				2014		11.1228	-392.862	0.880959	3.39908		14.199	0.631242	10.1633	0	1	0	0	4.58161	0.450799		4.03568	0	1	0	0	4.38138	1.08566		11.34	38.6577
												2004	0.091692	181.12			0.10791	196.2				2015		11.1228	-392.862	0.880959	3.39908		14.199	0.619765	10.1633	0	1	0	0	4.72353	0.464763		4.03568	0	1	0	0	4.0765	1.01011		#DIV/0!	38.6577
												2005	0.091935	181.6			0.108487	197.25																													#DIV/0!
												2006	0.092178	182.08			0.109065	198.3
												2007	0.092421	182.56			0.109642	199.35
												2008	0.092664	183.04			0.11022	200.4
												2009	0.092907	183.52			0.110797	201.45
												2010	0.09315	184			0.111375	202.5
												2011	0.09315	184			0.111375	202.5
												2012	0.09315	184			0.111375	202.5
												2013	0.09315	184			0.111375	202.5
												2014	0.09315	184			0.111375	202.5
												2015	0.09315	184			0.111375	202.5
[truncated: 48 more columns]

## Sheet: Forest Identity Analysis
Area Mha																				Area
Forest		1860	1870	1880	1890	1900	1910	1920	1930	1940	1950	1960	1970	1980	1990	2000	2010			Forest		1860	1860-1870	1870-1880	1880-1890	1890-1900	1900-1910	1910-1920	1920-1930	1930-1940	1940-1950	1950-1960	1960-1970	1970-1980	1980-1990	1990-2000	2000-2010
		8.04736	8.62821	9.33295	9.52749	9.86875	10.1359	10.0985	10.3502	10.579	11.1252	11.4845	12.205	12.9255	13.3256	13.5139	14.1367						33.819	37.8801	9.84855	16.6431	12.6418	-1.76322	11.9765	11.0469	26.8502	18.0967	36.8198	37.2364	21.8525	11.2873	41.1523
Composition factor (decideous in the total surface)																				Composition factor
Forest		1860	1870	1880	1890	1900	1910	1920	1930	1940	1950	1960	1970	1980	1990	2000	2010			Forest		1860	1860-1870	1870-1880	1880-1890	1890-1900	1900-1910	1910-1920	1920-1930	1930-1940	1940-1950	1950-1960	1960-1970	1970-1980	1980-1990	1990-2000	2000-2010
		0.754894	0.745585	0.736395	0.733968	0.726169	0.718103	0.700408	0.686309	0.683953	0.686107	0.685566	0.69587	0.705025	0.708931	0.709638	0.715243						-0.308423	-0.372079	-0.0747275	-0.119451	-0.036026	0.0205551	0.0629785	0.0399325	-0.0671849	0.0158532	-0.315958	-0.532577	-0.359963	-0.084443	-0.883918
Composition factor (Share of coniferousin the total surface)																				Density factor
Forest		1860	1870	1880	1890	1900	1910	1920	1930	1940	1950	1960	1970	1980	1990	2000	2010			Forest		1860	1860-1870	1870-1880	1880-1890	1890-1900	1900-1910	1910-1920	1920-1930	1930-1940	1940-1950	1950-1960	1960-1970	1970-1980	1980-1990	1990-2000	2000-2010
		0.245106	0.254415	0.263605	0.266032	0.273831	0.281897	0.299592	0.313691	0.316047	0.313893	0.314434	0.30413	0.294975	0.291069	0.290362	0.284757						-33.5787	-42.9796	-14.4182	-20.823	-7.55332	4.81818	3.22399	11.5125	6.58698	20.5963	-3.68878	19.1657	58.6582	84.2025	82.9025
Density deciduous (Cd/hd)																				Delta C stock in Biomass		1860	1860-1870	1870-1880	1880-1890	1890-1900	1900-1910	1910-1920	1920-1930	1930-1940	1940-1950	1950-1960	1960-1970	1970-1980	1980-1990	1990-2000	2000-2010
Forest		1860	1870	1880	1890	1900	1910	1920	1930	1940	1950	1960	1970	1980	1990	2000	2010						-0.0680805	-5.47163	-4.64435	-4.29931	5.05247	3.07551	15.2635	22.5993	33.37	38.7088	32.815	55.8695	80.1508	95.4053	123.171
		61.0987	57.4181	52.5574	50.4458	47.9816	46.9207	47.3871	47.5201	48.0549	48.4376	50.6625	49.9508	50.63	54.522	60.2846	65.32
																				Check			-0.0680805	-5.47163	-4.64435	-4.29931	5.05247	3.07551	15.2635	22.5993	33.37	38.7088	32.815	55.8695	80.1508	95.4053	123.171
Density coniferous (Cc/hc)																							1	1	1	1	1	1	1	1	1	1	1	1	1	1	1
Forest		1860	1870	1880	1890	1900	1910	1920	1930	1940	1950	1960	1970	1980	1990	2000	2010
		57.8564	52.7732	48.1806	48.2689	46.9774	47.0163	47.5168	48.2446	50.5747	51.6697	52.6117	53.194	56.699	62.5588	70.08	78.4551
C stocks Deciduous (MtonC)
Forest		1860	1870	1880	1890	1900	1910	1920	1930	1940	1950	1960	1970	1980	1990	2000	2010
		371.169	369.375	361.213	352.761	343.854	341.518	335.173	337.557	347.701	369.728	398.887	424.238	461.382	515.065	578.127	660.463
C stocks Coniferous (MtonC)
Forest		1860	1870	1880	1890	1900	1910	1920	1930	1940	1950	1960	1970	1980	1990	2000	2010
		114.119	115.845	118.535	122.343	126.95	134.339	143.759	156.639	169.094	180.437	189.987	197.451	216.176	242.645	274.988	315.822

## Sheet: Data map
	Total Carbonin forest (MtonC)						Carbon density in forest (tonC /ha)
	1860	1910	1960	2010			1860	1900	1950	2010
Ile de France	21.2897	22.6193	24.2588	39.7407			130.078	102.862	103.482	165.639
Eure	13.8007	12.616	12.7716	17.8952			127.636	111.878	109.253	153.657
Eure-et-Loir	7.01734	7.34678	8.99249	11.0984			139.131	120.045	137.799	158.898
Picardie	34.2374	34.1867	38.951	48.2216			150.466	137.078	136.493	158.783
Calvados-Orne	17.378	17.3724	15.9297	24.294			166.465	144.946	129.356	173.624
Seine Maritime	11.7036	12.3542	14.8383	19.1175			188.276	133.894	161.339	179.701
Manche	2.91081	2.23149	2.15949	3.72327			116.971	110.05	105.893	140.297
Nord Pas de Calais	14.8709	12.7715	11.6777	14.2371			180.402	160.277	149.629	150.596
Champ-Ard-Yonne	62.4226	66.6404	71.6053	99.2464			140.743	108.524	114.774	161.074
Bourgogne	47.8893	47.2372	54.9703	89.5219			125.455	104.464	107.325	157.865
Grande Lorraine	106.726	99.7968	122.228	192.755			157.542	146.771	139.145	194.46
Alsace	50.7745	56.1319	61.5569	76.2649			226.646	214.594	213.962	250.681
Bretagne	19.1364	17.7423	18.7812	50.4102			126.115	113.385	101.293	137.704
Vendée-Charente	21.2283	18.4931	16.1497	29.8101			113.696	94.4282	78.1037	117.862
Loire aval	27.3622	26.4147	29.79	53.8339			110.277	104.524	110.658	141.898
Loire Centrale	63.1399	67.6567	80.9596	147.917			127.534	104.718	108.205	157.256
Loire Amont	73.1104	69.7439	65.3919	107.797			284.514	202.534	162.8	230.386
Grand Jura	53.0771	54.9251	57.9925	86.4356			226.921	219.612	219.787	283.038
Savoie	53.0771	54.9251	57.9925	86.4356			226.921	219.612	219.787	283.038
Ain-Rhône	24.4925	20.4076	20.1295	43.683			150.346	128.889	120.464	172.976
Alpes	30.1608	37.5735	43.409	82.3574			151.947	121.594	115.224	166.327
Isère-Drôme-Ardèche	64.8818	69.6277	72.6077	139.487			145.539	142.378	134.635	167.761
Aveyron-Lozère	15.3026	15.9483	21.0862	63.7961			113.398	107.668	112.879	133.002
Garonne	54.0521	61.5452	64.5605	132.854			107.207	103.073	107.277	129.585
Gironde	23.4708	37.111	47.3992	55.2026			121.975	87.1262	100.21	143.872
Pyrénées occidentales	35.0862	36.2807	32.4912	53.4755			151.949	142.666	131.543	161.445
Landes	35.1185	53.7839	59.1443	60.9118			141.631	98.8089	105.848	156.678
Dor-Lot	30.5931	35.956	50.6304	99.3939			106.692	105.166	121.834	167.222
Cantal-Corrèze	21.8959	29.9771	41.6096	82.0911			200.549	157.389	213.59	202.776
Grand Marseille	9.30988	11.9585	16.9264	29.3552			70.4515	73.844	85.9207	137.569
Côte d'Azur	21.2672	27.8485	28.5722	45.2406			76.7336	71.7727	68.1902	93.0876
Gard-Hérault	10.164	12.0702	16.6741	42.5925			51.642	53.6409	61.8442	94.3918
Pyrénées Orientales	8.3037	10.052	9.4796	20.6495			172.419	126.686	111.525	127.708
<20						<100
20-40						100-125
40-60						125-150
60-80						150-175
80-100						175-200
>100						>200

## Sheet: Comparison with Houghton model
total
	Net sequestration forest				Net sequestration biomass forest				Cumulated net sequestration forest				Net sequestration biomass forest
year	Houghton	CRAFT static	CRAFT dynamic		Houghton	CRAFT static	CRAFT dynamic		Houghton	CRAFT static	CRAFT dynamic		Houghton	CRAFT static	CRAFT dynamic
1850	0.31748	0			-0.30757	0			0.31748	0	0		-0.30757	0	0
1851	0.31748	0	0		-0.30757	0	0		0.634961	0	0		-0.615139	0	0
1852	0.371605	0.0127779	0.0127779		-0.26897	0.0127779	0.0127779		1.00657	0.0127779	0.0127779		-0.884109	0.0127779	0.0127779
1853	0.427758	0.0257798	0.0257798		-0.228342	0.0252245	0.0252245		1.43432	0.0385577	0.0385577		-1.11245	0.0380024	0.0380024
1854	0.485861	0.038947	0.038947		-0.185764	0.0373526	0.0373526		1.92019	0.0775047	0.0775047		-1.29821	0.075355	0.075355
1855	0.545837	0.052232	0.052232		-0.141313	0.0491738	0.0491738		2.46602	0.129737	0.129737		-1.43953	0.124529	0.124529
1856	0.607612	0.0655962	0.0655962		-0.0950629	0.0606995	0.0606995		3.07363	0.195333	0.195333		-1.53459	0.185228	0.185228
1857	0.671116	0.0790081	0.0790081		-0.0470836	0.0719402	0.0719402		3.74475	0.274341	0.274341		-1.58167	0.257169	0.257169
1858	0.736282	0.0924423	0.0924423		0.00255682	0.082906	0.082906		4.48103	0.366783	0.366783		-1.57912	0.340075	0.340075
1859	0.803043	0.105878	0.105878		0.0537933	0.0936061	0.0936061		5.28408	0.472661	0.472661		-1.52532	0.433681	0.433681
1860	0.871338	0.119298	0.119298		0.106563	0.10405	0.10405		6.15541	0.591959	0.591959		-1.41876	0.53773	0.53773
1861	0.941107	0.132688	0.132688		0.160807	0.114245	0.114245		7.09652	0.724647	0.724647		-1.25795	0.651975	0.651975
1862	1.01229	0.146038	0.146038		0.216466	0.1242	0.1242		8.10881	0.870685	0.870685		-1.04149	0.776175	0.776175
1863	1.07924	3.16744	3.32678		0.267895	0.133922	0.133922		9.18806	4.03813	4.19747		-0.773595	0.910098	0.910098
1864	0.855406	3.23226	3.29113		0.0285315	0.0578759	0.0875876		10.0435	7.27039	7.4886		-0.745063	0.967974	0.997685
1865	0.537357	3.28869	3.25108		-0.305043	0.105742	0.0397411		10.5808	10.5591	10.7397		-1.05011	1.07372	1.03743
1866	0.316681	3.33751	3.20723		-0.541244	0.144695	-0.00954879		10.8975	13.8966	13.9469		-1.59135	1.21841	1.02788
1867	0.0951796	3.37938	3.16004		-0.77827	0.175674	-0.0602263		10.9927	17.276	17.107		-2.36962	1.39409	0.967651
1868	-0.220027	3.41486	3.10988		-1.109	0.199482	-0.112246		10.7727	20.6908	20.2168		-3.47862	1.59357	0.855405
1869	-0.439236	3.44443	3.05699		-1.34374	0.216809	-0.165574		10.3334	24.1353	23.2738		-4.82236	1.81038	0.689831
1870	-0.751822	3.46851	3.0016		-1.67185	0.22825	-0.220181		9.58159	27.6038	26.2754		-6.49421	2.03863	0.46965
1871	-0.968096	3.48747	2.94384		-1.90365	0.234322	-0.27605		8.6135	31.0912	29.2193		-8.39785	2.27295	0.193599
1872	-1.27744	3.50161	2.88383		-2.22852	0.235472	-0.333169		7.33606	34.5929	32.1031		-10.6264	2.50842	-0.139569
1873	-1.49018	3.51122	2.82165		-2.45678	0.23209	-0.39153		5.84587	38.1041	34.9247		-13.0832	2.74051	-0.531099
1874	-1.79758	3.51652	2.75735		-2.77971	0.224514	-0.451135		4.04829	41.6206	37.6821		-15.8629	2.96502	-0.982235
1875	-2.10299	3.51774	2.69098		-3.10064	0.21304	-0.511989		1.9453	45.1383	40.3731		-18.9635	3.17806	-1.49422
1876	-2.40624	3.51506	2.62254		-3.41942	0.197926	-0.574103		-0.460943	48.6534	42.9956		-22.3829	3.37599	-2.06833
1877	-2.70719	3.50864	2.55205		-3.73589	0.179397	-0.637491		-3.16813	52.162	45.5476		-26.1188	3.55539	-2.70582
1878	-3.01211	3.49862	2.4795		-4.05363	0.157652	-0.702173		-6.18024	55.6607	48.0271		-30.1724	3.71304	-3.40799
1879	-3.50284	2.91916	1.8389		-4.55719	0.0240345	-0.876999		-9.68308	58.5798	49.866		-34.7296	3.73707	-4.28499
1880	-3.41075	3.08994	1.9683		-4.47792	0.205211	-0.716991		-13.0938	61.6698	51.8344		-39.2076	3.94228	-5.00198
1881	-3.3244	3.26344	2.10257		-4.4044	0.381043	-0.560733		-16.4182	64.9332	53.9369		-43.612	4.32333	-5.56271
1882	-3.26057	3.43847	2.24039		-4.3291	0.551901	-0.407928		-19.6788	68.3717	56.1773		-47.9411	4.87523	-5.97064
1883	-3.34491	1.29733	0.0639625		-4.40196	0.718124	-0.258301		-23.0237	69.669	56.2413		-52.343	5.59335	-6.22894
1884	-3.42794	1.22849	0.0170953		-4.47351	0.619308	-0.316881		-26.4516	70.8975	56.2584		-56.8165	6.21266	-6.54582
1885	-3.60462	1.15574	-0.0324256		-4.63872	0.522481	-0.37487		-30.0563	72.0532	56.2259		-61.4552	6.73514	-6.92069
1886	-3.7766	1.09434	-0.0697293		-4.79923	0.427619	-0.432299		-33.8329	73.1476	56.1562		-66.2545	7.16276	-7.35299
1887	-3.85085	1.00185	-0.137539		-4.862	0.334693	-0.489197		-37.6837	74.1494	56.0187		-71.1165	7.49745	-7.84219
1888	-4.01879	0.922319	-0.192057		-5.01847	0.24367	-0.545596		-41.7025	75.0717	55.8266		-76.1349	7.74112	-8.38779
1889	-4.18394	0.841615	-0.247627		-5.17214	0.15451	-0.601526		-45.8865	75.9134	55.579		-81.3071	7.89563	-8.98931
1890	-4.36181	0.760085	-0.304064		-5.32301	0.0671725	-0.65702		-50.2483	76.6734	55.2749		-86.6301	7.96281	-9.64633
1891	-4.53686	0.678005	-0.361231		-5.47106	-0.0183894	-0.712109		-54.7851	77.3514	54.9137		-92.1011	7.94442	-10.3584
1892	-4.6971	0.595589	-0.419025		-5.61443	-0.102224	-0.766827		-59.4822	77.947	54.4947		-97.7156	7.84219	-11.1253
1893	-4.73302	1.89233	0.901946		-5.63347	-0.184383	-0.821207		-64.2152	79.8394	55.3966		-103.349	7.65781	-11.9465
1894	-4.66916	2.03612	1.01976		-5.55274	-0.0234652	-0.683581		-68.8844	81.8755	56.4164		-108.902	7.63435	-12.6301
1895	-4.60027	2.18342	1.14194		-5.46697	0.133225	-0.548001		-73.4847	84.0589	57.5583		-114.369	7.76757	-13.1781
1896	-4.43344	2.3331	1.26756		-5.28327	0.285959	-0.41431		-77.9181	86.392	58.8259		-119.652	8.05353	-13.5924
1897	-4.35837	2.48433	1.3959		-5.19132	0.434981	-0.282364		-82.2765	88.8763	60.2218		-124.843	8.48851	-13.8747
1898	-4.18568	2.63649	1.52645		-5.00175	0.580517	-0.152028		-86.4622	91.5128	61.7482		-129.845	9.06903	-14.0268
1899	-4.10503	2.78911	1.65882		-4.90423	0.722771	-0.0231789		-90.5672	94.3019	63.4071		-134.749	9.7918	-14.0499
1900	-3.92517	2.94183	1.7927		-4.70749	0.861933	0.104298		-94.4924	97.2438	65.1998		-139.457	10.6537	-13.9456
1901	-3.74274	3.09441	1.9279		-4.50819	0.998173	0.230508		-98.2351	100.338	67.1277		-143.965	11.6519	-13.7151
1902	-3.55977	3.24665	2.06425		-4.30834	1.13165	0.355549		-101.795	103.585	69.1919		-148.273	12.7836	-13.3596
1903	-3.46943	3.39841	2.20163		-4.20113	1.26251	0.479509		-105.264	106.983	71.3935		-152.474	14.0461	-12.8801
1904	-3.28043	3.54959	2.33997		-3.99526	1.39087	0.602471		-108.545	110.533	73.7335		-156.47	15.4369	-12.2776
1905	-3.08941	3.70012	2.47919		-3.78736	1.51687	0.72451		-111.634	114.233	76.2127		-160.257	16.9538	-11.5531
1906	-2.8965	3.84994	2.61926		-3.57758	1.64061	0.845693		-114.531	118.083	78.832		-163.835	18.5944	-10.7074
1907	-2.70183	4.09849	2.85961		-3.36603	1.76219	0.966082		-117.232	122.181	81.6916		-167.201	20.3566	-9.74132
1908	-2.60754	4.14526	2.89973		-3.24137	1.88171	1.08573		-119.84	126.327	84.5913		-170.442	22.2383	-8.65558
1909	-4.40858	-0.853969	-1.50335		-5.01203	0.355405	-0.117968		-124.249	125.473	83.0879		-175.454	22.5937	-8.77355
1910	-4.34557	-0.87944	-1.46925		-4.86665	0.289268	-0.119619		-128.594	124.593	81.6187		-180.321	22.883	-8.89317
1911	-3.48874	0.73071	-0.1284		-3.92744	1.00367	0.489121		-132.083	125.324	81.4903		-184.248	23.8866	-8.40405
1912	-3.4934	0.710647	-0.0888541		-3.87173	0.953742	0.499329		-135.576	126.035	81.4014		-188.12	24.8404	-7.90472
1913	-3.40025	0.688039	-0.0510709		-3.7182	0.904968	0.50933		-138.977	126.723	81.3504		-191.838	25.7454	-7.39539
1914	-3.39905	0.663438	-0.0147722		-3.65663	0.857373	0.519119		-142.376	127.386	81.3356		-195.495	26.6027	-6.87627
1915	-3.33605	0.637289	0.0202549		-3.53325	0.810979	0.528694		-145.712	128.023	81.3559		-199.028	27.4137	-6.34758
1916	-4.06197	0.8919	0.497293		-4.1988	0.147287	0.0186858		-149.774	128.915	81.8531		-203.227	27.561	-6.32889
1917	-4.1101	0.989683	0.562684		-4.16455	0.23201	0.0626743		-153.884	129.905	82.4158		-207.391	27.793	-6.26622
1918	-4.1497	1.08643	0.628697		-4.12447	0.311825	0.106291		-158.033	130.991	83.0445		-211.516	28.1048	-6.15992
1919	-4.04781	1.18193	0.695323		-3.98581	0.387165	0.149601		-162.081	132.173	83.7398		-215.502	28.492	-6.01032
1920	-3.97249	1.27605	0.762555		-3.87371	0.458415	0.192665		-166.054	133.449	84.5024		-219.375	28.9504	-5.81766
1921	-2.45343	2.74023	1.86483		-2.29973	1.66058	1.17243		-168.507	136.19	86.3672		-221.675	30.611	-4.64522
1922	-2.33564	2.77516	1.92602		-2.18932	1.66756	1.20763		-170.843	138.965	88.2933		-223.864	32.2786	-3.43759
1923	-2.12195	2.80877	1.98729		-1.983	1.67436	1.24273		-172.965	141.773	90.2806		-225.847	33.9529	-2.19486
1924	-1.91067	2.8412	2.04863		-1.77909	1.68098	1.27772		-174.875	144.615	92.3292		-227.626	35.6339	-0.917142
1925	-1.7622	2.87255	2.11002		-1.64677	1.68741	1.3126		-176.638	147.487	94.4392		-229.273	37.3213	0.395462
1926	-0.979106	5.24785	4.40348		-0.897981	2.0707	1.65801		-177.617	152.735	98.8427		-230.171	39.392	2.05347
1927	-0.784609	5.39031	4.51156		-0.751784	2.19415	1.74388		-178.401	158.125	103.354		-230.923	41.5862	3.79735
1928	-0.590183	5.53229	4.62134		-0.605658	2.31301	1.82933		-178.992	163.658	107.976		-231.529	43.8992	5.62668
1929	-0.304669	5.67347	4.73264		-0.366419	2.42762	1.91441		-179.296	169.331	112.708		-231.895	46.3268	7.54109
1930	-0.120041	3.15145	2.46051		-0.228066	2.38698	1.90475		-179.416	172.483	115.169		-232.123	48.7138	9.44584
1931	0.0584749	3.20536	2.56671		-0.0644751	2.36503	1.95515		-179.358	175.688	117.735		-232.188	51.0788	11.401
1932	0.320512	3.26918	2.68722		0.192762	2.34503	2.0048		-179.037	178.957	120.423		-231.995	53.4238	13.4058
1933	0.484808	3.31948	2.79718		0.352258	2.32712	2.05375		-178.552	182.277	123.22		-231.643	55.7509	15.4595
1934	0.649747	3.35959	2.89882		0.512397	2.31136	2.10203		-177.903	185.636	126.119		-231.13	58.0623	17.5616
1935	0.912434	3.39209	2.99385		0.766234	2.29782	2.14971		-176.99	189.028	129.113		-230.364	60.3601	19.7113
1936	1.07501	4.98539	4.51457		0.931513	2.4433	2.29643		-175.915	194.014	133.627		-229.432	62.8034	22.0077
1937	1.23826	5.10246	4.63675		1.09746	2.53049	2.38195		-174.677	199.116	138.264		-228.335	65.3339	24.3897
1938	1.4952	5.21751	4.75717		1.3571	2.61676	2.46713		-173.182	204.334	143.021		-226.978	67.9507	26.8568
1939	1.66353	5.3309	4.87622		1.51903	2.70211	2.55196		-171.518	209.665	147.897		-225.459	70.6528	29.4087
1940	1.84954	5.44289	4.99418		1.67974	2.78651	2.6364		-169.669	215.107	152.891		-223.779	73.4393	32.0451
1941	2.07506	5.99801	5.55561		1.88381	2.86995	2.72045		-167.594	221.105	158.447		-221.895	76.3092	34.7656
1942	2.39427	6.079	5.67829		2.18157	2.92487	2.81156		-165.199	227.184	164.125		-219.714	79.2341	37.5772
1943	2.61574	6.15912	5.79981		2.38159	2.98087	2.90194		-162.584	233.344	169.925		-217.332	82.215	40.4791
1944	2.83189	6.2387	5.92031		2.57629	3.03797	2.99164		-159.752	239.582	175.845		-214.756	85.2529	43.4707
1945	3.0353	6.31802	6.03987		2.76433	3.09616	3.0807		-156.716	245.9	181.885		-211.992	88.3491	46.5514
1946	3.22353	7.02176	6.78306		2.93333	3.15544	3.16915		-153.493	252.922	188.668		-209.058	91.5045	49.7206
1947	3.40645	6.95289	6.79136		3.09703	3.29499	3.28126		-150.086	259.875	195.46		-205.961	94.7995	53.0019
1948	3.60367	7.02571	6.83641		3.26152	3.43152	3.3927		-146.483	266.901	202.296		-202.7	98.2311	56.3945
1949	4.21983	7.39733	7.18344		3.84496	3.75961	3.6979		-142.263	274.298	209.48		-198.855	101.991	60.0925
1950	6.73099	8.98153	8.74806		6.32946	5.40292	5.32269		-135.532	283.28	218.228		-192.525	107.394	65.4151
1951	7.73429	8.75393	8.52142		7.31276	6.04247	5.96374		-127.798	292.033	226.749		-185.213	113.436	71.3789
1952	6.91127	8.556	8.28178		6.46975	5.34235	5.30397		-120.886	300.589	235.031		-178.743	118.778	76.6829
1953	7.00318	9.04573	8.72912		6.54165	5.4768	5.46719		-113.883	309.635	243.76		-172.201	124.255	82.15
1954	4.90075	8.05677	7.712		4.41923	4.02006	4.045		-108.983	317.692	251.472		-167.782	128.275	86.195
1955	4.79031	8.18349	7.7982		4.29148	3.87302	3.91286		-104.192	325.875	259.27		-163.49	132.148	90.1079
1956	3.4364	7.32621	6.87877		2.92272	2.92729	2.97498		-100.756	333.202	266.149		-160.568	135.076	93.0829
1957	3.60233	7.57082	7.08949		3.0738	3.07462	3.13206		-97.1535	340.772	273.238		-157.494	138.15	96.215
1958	2.80293	7.30483	6.79344		2.25956	2.58747	2.65545		-94.3505	348.077	280.032		-155.234	140.738	98.8704
1959	2.40818	7.15939	6.61693		1.84996	2.25325	2.32809		-91.9424	355.237	286.649		-153.384	142.991	101.199
1960	3.18397	7.84081	7.26406		2.5839	2.84918	2.92546		-88.7584	363.078	293.913		-150.8	145.84	104.124
1961	3.13339	9.68791	9.08928		2.49146	2.75293	2.84138		-85.625	372.765	303.002		-148.309	148.593	106.965
1962	2.13364	9.29469	8.84384		1.44987	2.13396	2.40219		-83.4914	382.06	311.846		-146.859	150.727	109.368
1963	2.15215	9.48791	9.18381		1.42652	2.2003	2.63869		-81.3392	391.548	321.03		-145.433	152.927	112.006
1964	2.4358	9.8598	9.7108		1.66832	2.46308	3.0726		-78.9034	401.408	330.741		-143.764	155.39	115.079
1965	1.47374	9.39676	9.41699		0.673189	1.77951	2.5674		-77.4297	410.805	340.158		-143.091	157.17	117.646
1966	1.67206	9.72744	9.94912		0.83843	1.97335	2.92884		-75.7576	420.532	350.107		-142.253	159.143	120.575
1967	2.06584	9.98263	10.3749		1.19914	2.30733	3.43413		-73.6918	430.515	360.482		-141.054	161.451	124.009
1968	2.55355	10.4259	10.9996		1.65378	2.62819	3.93027		-71.1382	440.941	371.481		-139.4	164.079	127.939
1969	2.93435	10.9018	11.669		1.99948	2.97686	4.45969		-68.2039	451.842	383.15		-137.4	167.056	132.399
1970	2.71826	10.9788	11.9538		1.74828	2.86855	4.53983		-65.4856	462.821	395.104		-135.652	169.924	136.939
1971	1.74952	11.3236	12.3851		0.744443	2.22089	4.08274		-63.7361	474.145	407.489		-134.908	172.145	141.022
1972	2.0286	11.3725	12.6657		0.98842	2.46833	4.51304		-61.7075	485.517	420.155		-133.919	174.613	145.535
1973	1.98999	11.4855	13.0198		0.914714	2.49913	4.73337		-59.7175	497.003	433.175		-133.004	177.113	150.268
1974	1.57091	11.403	13.183		0.460532	2.30434	4.72884		-58.1466	508.406	446.358		-132.544	179.417	154.997
1975	1.46985	11.7152	13.7392		0.328421	2.23158	4.84828		-56.6768	520.121	460.097		-132.215	181.648	159.845
1976	2.99162	12.5284	14.8132		1.81915	3.34018	6.15231		-53.6851	532.649	474.91		-130.396	184.989	165.998
1977	3.2471	12.8493	15.4205		2.04358	3.52468	6.55275		-50.438	545.499	490.33		-128.353	188.513	172.55
1978	2.83687	12.7767	15.6449		1.60229	3.25915	6.50736		-47.6012	558.275	505.975		-126.75	191.772	179.058
1979	2.90594	12.7737	16.0572		1.64031	3.34475	6.81067		-44.6952	571.049	522.032		-125.11	195.117	185.868
1980	2.76086	12.6045	16.1857		1.48308	3.25209	6.94018		-41.9344	583.654	538.218		-123.627	198.369	192.809
1981	2.44807	12.5796	16.4702		1.15814	3.01076	6.92286		-39.4863	596.233	554.688		-122.469	201.38	199.731
1982	3.38119	13.7994	17.9671		2.07912	3.64237	7.77691		-36.1051	610.033	572.656		-120.39	205.022	207.508
1983	3.63049	13.8309	18.3392		2.31626	3.86606	8.23235		-32.4746	623.863	590.995		-118.074	208.888	215.741
1984	3.40182	13.7512	18.6143		2.07545	3.57936	8.18365		-29.0728	637.615	609.609		-115.998	212.468	223.924
1985	3.33145	13.8753	19.0928		2.02532	3.56823	8.40219		-25.7413	651.49	628.702		-113.973	216.036	232.326
1986	2.9803	10.2177	15.9911		1.69443	3.49582	8.56196		-22.761	661.708	644.693		-112.278	219.532	240.888
1987	2.53172	9.94194	16.1039		1.26609	3.06662	8.38585		-20.2293	671.65	660.797		-111.012	222.599	249.274
1988	1.98197	9.65481	16.2087		0.736593	2.63177	8.19688		-18.2474	681.304	677.006		-110.276	225.23	257.471
1989	1.17775	9.16516	16.1153		-0.0473752	2.00231	7.80816		-17.0696	690.47	693.121		-110.323	227.233	265.279
1990	0.77684	8.91112	16.2571		-0.43411	1.64249	7.67998		-16.2928	699.381	709.378		-110.757	228.875	272.959
1991	0.865594	8.65361	16.4272		-0.331181	1.60922	7.87165		-15.4272	708.034	725.805		-111.088	230.484	280.831
1992	1.1536	8.66626	16.8697		-0.028999	1.81479	8.30218		-14.2736	716.701	742.675		-111.117	232.299	289.133
1993	1.65365	8.82225	17.4651		0.485222	2.13962	8.85863		-12.6199	725.523	760.14		-110.632	234.439	297.992
1994	2.89093	9.54881	18.6407		1.73668	3.03441	9.99064		-9.72899	735.072	778.781		-108.895	237.473	307.982
1995	2.11352	9.04673	18.5744		0.970744	2.28613	9.49265		-7.61547	744.118	797.355		-107.925	239.759	317.475
1996	1.84583	8.88772	18.8478		0.714532	1.98418	9.42646		-5.76964	753.006	816.203		-107.21	241.743	326.902
1997	2.90284	9.62133	20.0166		1.78301	2.77835	10.4497		-2.8668	762.627	836.219		-105.427	244.522	337.351
1998	2.45408	9.37267	20.2249		1.314	2.3087	10.2225		-0.412729	772	856.444		-104.113	246.83	347.574
1999	2.46255	11.6365	22.9451		1.30222	2.14917	10.2977		2.04982	783.637	879.389		-102.811	248.98	357.871
2000	2.29157	11.6639	23.4359		1.138	2.11141	10.4932		4.34139	795.3	902.825		-101.673	251.091	368.365
2001	-0.681594	9.90098	22.1465		-1.82842	-0.478244	8.13895		3.6598	805.201	924.972		-103.501	250.613	376.504
2002	1.45774	10.5353	23.2174		0.317668	1.38127	10.1869		5.11754	815.737	948.189		-103.184	251.994	386.691
2003	3.10846	11.3368	24.4814		1.97514	2.76055	11.7855		8.226	827.073	972.671		-101.209	254.755	398.476
2004	4.06525	11.7948	25.4257		2.93868	3.55933	12.8292		12.2913	838.868	998.096		-98.2698	258.314	411.305
2005	3.86291	11.8963	26.0293		2.74309	3.39692	12.927		16.1542	850.765	1024.13		-95.5267	261.711	424.232
2006	3.64876	11.7759	26.3959		2.53569	3.19035	12.9793		19.8029	862.54	1050.52		-92.991	264.901	437.211
2007	3.71647	11.8251	26.9402		2.61015	3.2125	13.2627		23.5194	874.366	1077.46		-90.3809	268.114	450.474
2008	3.41758	11.6507	27.2643		2.31801	2.94957	13.2611		26.937	886.016	1104.73		-88.0629	271.063	463.735
2009	4.15354	12.16	28.2749		3.06071	3.54192	14.1122		31.0905	898.176	1133		-85.0022	274.605	477.847
2010	3.35648	11.3202	27.9612		2.2704	2.85152	13.6882		34.447	909.496	1160.96		-82.7318	277.457	491.536
2011	3.01105	10.7268	27.8803		1.96683	2.5331	13.622		37.458	920.223	1188.84		-80.765	279.99	505.158
2012	2.81373	7.41772	24.7339		1.81135	2.55122	13.5448		40.2718	927.641	1213.58		-78.9536	282.541	518.702
2013	4.23278	8.19663	25.6203		3.27226	3.67689	14.5397		44.5046	935.838	1239.2		-75.6813	286.218	533.242
2014	4.10141	7.89535	25.4048		3.18274	3.39585	14.1247		48.606	943.733	1264.6		-72.4986	289.614	547.367
2015	3.60012	7.36001	24.925		2.7233	2.85883	13.4399		52.2061	951.093	1289.53		-69.7753	292.473	560.807
