# Supplementary material for: Modeling and empirical validation of long‐term carbon sequestration in forests (France, 1850–2015)
Source: Glob Chang Biol. 2020 Feb 13;26(4):2421–34. doi: 10.1111/gcb.15004 (PMC7154705; doi:10.1111/gcb.15004)
Supplement: Supplementary file 3 [file GCB-26-2421-s003.xlsm]

## Sheet: Read me
SM 2. Supplementary material to the paper
Modelling and empirical validation of carbon stock accumulation during the forest transition in France 1850-2015
by Julia Le Noë, Karl-Heinz Erb, Sarah Matej, Andreas Magerl Manan Bhan, Simone Gingrich
Institute of Social Ecology (SEC), Department of Economics and Social Sciences, University of Natural Resources and Life Sciences, Wien, Austria
This file provides the primary data collected to compute the Relationships between NPP and Standing Biomass. The case of Beech for the East of France is taken here (see sheets 'Yields table beech East'. The sheets 'Optimization Class X' providethe optimization function of the logistic parameter r and K for different beech productivity classes

## Sheet: Yields table beech East France
Area of validity : East of France (tested with permanent placettes at the Sylviculture station of the CNRF)
Year : 1967																	tonC/m3	0.2726
Author : R. Schober
	Class 9 (average annual increas at 100 yrs = 9 m3/ha/yr)			Class 7 (average annual increas at 100 yrs = 7 m3/ha/yr)			Class 5 (average annual increas at 100 yrs = 5 m3/ha/yr)			Class 3 (average annual increas at 100 yrs = 3 m3/ha/yr)								Class productivity 9		Class productivity 7		Class productivity 5		Class productivity 3						Class 9 (average annual increas at 100 yrs = 9 m3/ha/yr)
	Total production	curent annual increment	Annual average increment	Total production	curent annual increment	Annual average increment	Total production	curent annual increment	Annual average increment	Total production	curent annual increment	Annual average increment						wood standing stock	curent annual wood production	wood standing stock	curent annual wood production	wood standing stock	curent annual wood production	wood standing stock	curent annual wood production			age class	% area in age class	30	35	40	45	50	55	60	65	70	75	80	85	90	95	100	105	110	115	120	125
Age	m3	m3/yr	m3/yr	m3	m3/yr	m3/yr	m3	m3/yr	m3/yr	m3	m3/yr	m3/yr					Age	tonC/ha	tonC/ha/yr	tonC/ha	tonC/ha/yr	tonC/ha	tonC/ha/yr	tonC/ha	tonC/ha/yr			1-6	100	85.7143	75	66.6667	60	54.5455	50	46.1538	42.8571	40	37.5	35.2941	33.3333	31.5789	30	28.5714	27.2727	26.087	25	24	23.0769
30	48		1.6														15	6.5424	0.617893	3.99813	0.415715	1.84005	0.278052	0.38164	0.144089		30	7		14.2857	12.5	11.1111	10	9.09091	8.33333	7.69231	7.14286	6.66667	6.25	5.88235	5.55556	5.26316	5	4.7619	4.54545	4.34783	4.16667	4	3.84615
35	82	6.8	2.3	44		1.3											30	13.0848	1.23579	7.99627	0.83143	3.6801	0.556104	0.76328	0.288177		35	8			12.5	11.1111	10	9.09091	8.33333	7.69231	7.14286	6.66667	6.25	5.88235	5.55556	5.26316	5	4.7619	4.54545	4.34783	4.16667	4	3.84615
40	129	9.5	3.2	74	6.1	1.9	27		0.7								35	22.3532	1.85368	11.9944	1.24714	5.52015	0.834156	1.14492	0.432266		40	9				11.1111	10	9.09091	8.33333	7.69231	7.14286	6.66667	6.25	5.88235	5.55556	5.26316	5	4.7619	4.54545	4.34783	4.16667	4	3.84615
45	185	11.2	4.1	114	8	2.5	53	5.1	1.2	7		0.2					40	35.1654	2.5897	20.1724	1.66286	7.3602	1.11221	1.52656	0.576354		45	10					10	9.09091	8.33333	7.69231	7.14286	6.66667	6.25	5.88235	5.55556	5.26316	5	4.7619	4.54545	4.34783	4.16667	4	3.84615
50	247	12.3	4.9	160	9.1	3.2	84	6.4	1.7	21		0.4					45	50.431	3.05312	31.0764	2.1808	14.4478	1.39026	1.9082	0.720443		50	11						9.09091	8.33333	7.69231	7.14286	6.66667	6.25	5.88235	5.55556	5.26316	5	4.7619	4.54545	4.34783	4.16667	4	3.84615
55	311	13	5.7	210	10	3.8	120	7.3	2.2	40	3.7	0.7					50	67.3322	3.35298	43.616	2.48066	22.8984	1.74464	5.7246	0.864531		55	12							8.33333	7.69231	7.14286	6.66667	6.25	5.88235	5.55556	5.26316	5	4.7619	4.54545	4.34783	4.16667	4	3.84615
60	378	13.3	6.3	263	10.6	4.4	161	8	2.7	66	5.2	1.1					55	84.7786	3.5438	57.246	2.726	32.712	1.98998	10.904	1.00862		60	13								7.69231	7.14286	6.66667	6.25	5.88235	5.55556	5.26316	5	4.7619	4.54545	4.34783	4.16667	4	3.84615
65	445	13.4	6.8	318	10.9	4.9	203	8.5	3.1	95	5.9	1.5					60	103.043	3.62558	71.6938	2.88956	43.8886	2.1808	17.9916	1.41752		65	14									7.14286	6.66667	6.25	5.88235	5.55556	5.26316	5	4.7619	4.54545	4.34783	4.16667	4	3.84615
70	511	13.3	7.3	373	11.1	5.3	247	8.7	3.5	126	6.2	1.8					65	121.307	3.65284	86.6868	2.97134	55.3378	2.3171	25.897	1.60834		70	15										6.66667	6.25	5.88235	5.55556	5.26316	5	4.7619	4.54545	4.34783	4.16667	4	3.84615
75	577	13.2	7.7	429	11.1	5.7	291	8.7	3.9	158	6.3	2.1					70	139.299	3.62558	101.68	3.02586	67.3322	2.37162	34.3476	1.69012		75	16											6.25	5.88235	5.55556	5.26316	5	4.7619	4.54545	4.34783	4.16667	4	3.84615
80	643	13.1	8	485	11	6.1	334	8.6	4.2	190	6.3	2.4					75	157.29	3.59832	116.945	3.02586	79.3266	2.37162	43.0708	1.71738		80	17												5.88235	5.55556	5.26316	5	4.7619	4.54545	4.34783	4.16667	4	3.84615
85	708	13	8.3	539	10.9	6.3	377	8.5	4.4	220	6.1	2.6					80	175.282	3.57106	132.211	2.9986	91.0484	2.34436	51.794	1.71738		85	18													5.55556	5.26316	5	4.7619	4.54545	4.34783	4.16667	4	3.84615
90	772	12.8	8.6	593	10.7	6.6	418	8.3	4.6	249	5.9	2.8					85	193.001	3.5438	146.931	2.97134	102.77	2.3171	59.972	1.66286		90	19														5.26316	5	4.7619	4.54545	4.34783	4.16667	4	3.84615
95	836	12.6	8.8	646	10.5	6.8	459	8.1	4.8	277	5.6	2.9					90	210.447	3.48928	161.652	2.91682	113.947	2.26258	67.8774	1.60834		95	20															5	4.7619	4.54545	4.34783	4.16667	4	3.84615
100	898	12.4	9	698	10.3	7	499	7.9	5	304	5.4	3					95	227.894	3.43476	176.1	2.8623	125.123	2.20806	75.5102	1.52656		100	21																4.7619	4.54545	4.34783	4.16667	4	3.84615
105	958	12.2	9.1	748	10.1	7.1	538	7.7	5.1	331	5.3	3.2					100	244.795	3.38024	190.275	2.80778	136.027	2.15354	82.8704	1.47204		105	22																	4.54545	4.34783	4.16667	4	3.84615
110	1017	11.9	9.2	798	9.9	7.3	576	7.6	5.2	357	5.2	3.2					105	261.151	3.32572	203.905	2.75326	146.659	2.09902	90.2306	1.44478		110	23																		4.34783	4.16667	4	3.84615
115	1075	11.7	9.3	846	9.6	7.4	614	7.4	5.3	383	5.1	3.3					110	277.234	3.24394	217.535	2.69874	157.018	2.07176	97.3182	1.41752		115	24																			4.16667	4	3.84615
120	1133	11.5	9.4	894	9.4	7.5	651	7.2	5.4	407	4.9	3.4					115	293.045	3.18942	230.62	2.61696	167.376	2.01724	104.406	1.39026		120	25																				4	3.84615
125	1189	11.3	9.5	940	9.2	7.5	686	7	5.5	431	4.9	3.4					120	308.856	3.1349	243.704	2.56244	177.463	1.96272	110.948	1.33574		125	26																					3.84615
130	1244	11	9.6	984	8.9	7.6	720	6.9	5.5	456	4.8	3.5					125	324.121	3.08038	256.244	2.50792	187.004	1.9082	117.491	1.33574		130	27
135	1298	10.7	9.6	1027	8.7	7.6	754	6.8	5.6	479	4.7	3.5					130	339.114	2.9986	268.238	2.42614	196.272	1.88094	124.306	1.30848		135	28
140	1350	10.5	9.6	1070	8.6	7.6	787	6.7	5.6	502	4.6	3.6					135	353.835	2.91682	279.96	2.37162	205.54	1.85368	130.575	1.28122		140	29
145	1401	10.2	9.7	1112	8.5	7.7	820	6.6	5.7	525	4.5	3.6					140	368.01	2.8623	291.682	2.34436	214.536	1.82642	136.845	1.25396		145	30
150	1451	10	9.7	1154	8.4	7.7	853	6.6	5.7	548	4.5	3.7					145	381.913	2.78052	303.131	2.3171	223.532	1.79916	143.115	1.2267		150	31
																	150	395.543	2.726	314.58	2.28984	232.528	1.79916	149.385	1.2267				100	100	100	100	100	100	100	100	100	100	100	100	100	100	100	100	100	100	100	100	100
																														Class 7 (average annual increas at 100 yrs = 7 m3/ha/yr)
																												age class	% area in age class	30	35	40	45	50	55	60	65	70	75	80	85	90	95	100	105	110	115	120	125
																												1-6	100	85.7143	75	66.6667	60	54.5455	50	46.1538	42.8571	40	37.5	35.2941	33.3333	31.5789	30	28.5714	27.2727	26.087	25	24	23.0769
																											30	7		14.2857	12.5	11.1111	10	9.09091	8.33333	7.69231	7.14286	6.66667	6.25	5.88235	5.55556	5.26316	5	4.7619	4.54545	4.34783	4.16667	4	3.84615
																											35	8			12.5	11.1111	10	9.09091	8.33333	7.69231	7.14286	6.66667	6.25	5.88235	5.55556	5.26316	5	4.7619	4.54545	4.34783	4.16667	4	3.84615
																											40	9				11.1111	10	9.09091	8.33333	7.69231	7.14286	6.66667	6.25	5.88235	5.55556	5.26316	5	4.7619	4.54545	4.34783	4.16667	4	3.84615
																											45	10					10	9.09091	8.33333	7.69231	7.14286	6.66667	6.25	5.88235	5.55556	5.26316	5	4.7619	4.54545	4.34783	4.16667	4	3.84615
																											50	11						9.09091	8.33333	7.69231	7.14286	6.66667	6.25	5.88235	5.55556	5.26316	5	4.7619	4.54545	4.34783	4.16667	4	3.84615
																											55	12							8.33333	7.69231	7.14286	6.66667	6.25	5.88235	5.55556	5.26316	5	4.7619	4.54545	4.34783	4.16667	4	3.84615
																											60	13								7.69231	7.14286	6.66667	6.25	5.88235	5.55556	5.26316	5	4.7619	4.54545	4.34783	4.16667	4	3.84615
																											65	14									7.14286	6.66667	6.25	5.88235	5.55556	5.26316	5	4.7619	4.54545	4.34783	4.16667	4	3.84615
																											70	15										6.66667	6.25	5.88235	5.55556	5.26316	5	4.7619	4.54545	4.34783	4.16667	4	3.84615
																											75	16											6.25	5.88235	5.55556	5.26316	5	4.7619	4.54545	4.34783	4.16667	4	3.84615
																											80	17												5.88235	5.55556	5.26316	5	4.7619	4.54545	4.34783	4.16667	4	3.84615
																											85	18													5.55556	5.26316	5	4.7619	4.54545	4.34783	4.16667	4	3.84615
																											90	19														5.26316	5	4.7619	4.54545	4.34783	4.16667	4	3.84615
																											95	20															5	4.7619	4.54545	4.34783	4.16667	4	3.84615
																											100	21																4.7619	4.54545	4.34783	4.16667	4	3.84615
																											105	22																	4.54545	4.34783	4.16667	4	3.84615
																											110	23																		4.34783	4.16667	4	3.84615
																											115	24																			4.16667	4	3.84615
																											120	25																				4	3.84615
																											125	26																					3.84615
																											130	27
																											135	28
																											140	29
																											145	30
																											150	31
																													100	100	100	100	100	100	100	100	100	100	100	100	100	100	100	100	100	100	100	100	100
																														Class 5 (average annual increas at 100 yrs = 5 m3/ha/yr)
																												age class	% area in age class	30	35	40	45	50	55	60	65	70	75	80	85	90	95	100	105	110	115	120	125
																												1-6	100	85.7143	75	66.6667	60	54.5455	50	46.1538	42.8571	40	37.5	35.2941	33.3333	31.5789	30	28.5714	27.2727	26.087	25	24	23.0769
																											30	7		14.2857	12.5	11.1111	10	9.09091	8.33333	7.69231	7.14286	6.66667	6.25	5.88235	5.55556	5.26316	5	4.7619	4.54545	4.34783	4.16667	4	3.84615
																											35	8			12.5	11.1111	10	9.09091	8.33333	7.69231	7.14286	6.66667	6.25	5.88235	5.55556	5.26316	5	4.7619	4.54545	4.34783	4.16667	4	3.84615
																											40	9				11.1111	10	9.09091	8.33333	7.69231	7.14286	6.66667	6.25	5.88235	5.55556	5.26316	5	4.7619	4.54545	4.34783	4.16667	4	3.84615
																											45	10					10	9.09091	8.33333	7.69231	7.14286	6.66667	6.25	5.88235	5.55556	5.26316	5	4.7619	4.54545	4.34783	4.16667	4	3.84615
																											50	11						9.09091	8.33333	7.69231	7.14286	6.66667	6.25	5.88235	5.55556	5.26316	5	4.7619	4.54545	4.34783	4.16667	4	3.84615
																											55	12							8.33333	7.69231	7.14286	6.66667	6.25	5.88235	5.55556	5.26316	5	4.7619	4.54545	4.34783	4.16667	4	3.84615
																											60	13								7.69231	7.14286	6.66667	6.25	5.88235	5.55556	5.26316	5	4.7619	4.54545	4.34783	4.16667	4	3.84615
																											65	14									7.14286	6.66667	6.25	5.88235	5.55556	5.26316	5	4.7619	4.54545	4.34783	4.16667	4	3.84615
																											70	15										6.66667	6.25	5.88235	5.55556	5.26316	5	4.7619	4.54545	4.34783	4.16667	4	3.84615
																											75	16											6.25	5.88235	5.55556	5.26316	5	4.7619	4.54545	4.34783	4.16667	4	3.84615
																											80	17												5.88235	5.55556	5.26316	5	4.7619	4.54545	4.34783	4.16667	4	3.84615
																											85	18													5.55556	5.26316	5	4.7619	4.54545	4.34783	4.16667	4	3.84615
																											90	19														5.26316	5	4.7619	4.54545	4.34783	4.16667	4	3.84615
																											95	20															5	4.7619	4.54545	4.34783	4.16667	4	3.84615
																											100	21																4.7619	4.54545	4.34783	4.16667	4	3.84615
																											105	22																	4.54545	4.34783	4.16667	4	3.84615
																											110	23																		4.34783	4.16667	4	3.84615
																											115	24																			4.16667	4	3.84615
																											120	25																				4	3.84615
																											125	26																					3.84615
																											130	27
																											135	28
																											140	29
																											145	30
																											150	31
																													100	100	100	100	100	100	100	100	100	100	100	100	100	100	100	100	100	100	100	100	100
																														Class 3 (average annual increas at 100 yrs = 3 m3/ha/yr)
																												age class	% area in age class	30	35	40	45	50	55	60	65	70	75	80	85	90	95	100	105	110	115	120	125
																												1-6	100	85.7143	75	66.6667	60	54.5455	50	46.1538	42.8571	40	37.5	35.2941	33.3333	31.5789	30	28.5714	27.2727	26.087	25	24	23.0769
																											30	7		14.2857	12.5	11.1111	10	9.09091	8.33333	7.69231	7.14286	6.66667	6.25	5.88235	5.55556	5.26316	5	4.7619	4.54545	4.34783	4.16667	4	3.84615
																											35	8			12.5	11.1111	10	9.09091	8.33333	7.69231	7.14286	6.66667	6.25	5.88235	5.55556	5.26316	5	4.7619	4.54545	4.34783	4.16667	4	3.84615
																											40	9				11.1111	10	9.09091	8.33333	7.69231	7.14286	6.66667	6.25	5.88235	5.55556	5.26316	5	4.7619	4.54545	4.34783	4.16667	4	3.84615
																											45	10					10	9.09091	8.33333	7.69231	7.14286	6.66667	6.25	5.88235	5.55556	5.26316	5	4.7619	4.54545	4.34783	4.16667	4	3.84615
																											50	11						9.09091	8.33333	7.69231	7.14286	6.66667	6.25	5.88235	5.55556	5.26316	5	4.7619	4.54545	4.34783	4.16667	4	3.84615
																											55	12							8.33333	7.69231	7.14286	6.66667	6.25	5.88235	5.55556	5.26316	5	4.7619	4.54545	4.34783	4.16667	4	3.84615
																											60	13								7.69231	7.14286	6.66667	6.25	5.88235	5.55556	5.26316	5	4.7619	4.54545	4.34783	4.16667	4	3.84615
																											65	14									7.14286	6.66667	6.25	5.88235	5.55556	5.26316	5	4.7619	4.54545	4.34783	4.16667	4	3.84615
																											70	15										6.66667	6.25	5.88235	5.55556	5.26316	5	4.7619	4.54545	4.34783	4.16667	4	3.84615
																											75	16											6.25	5.88235	5.55556	5.26316	5	4.7619	4.54545	4.34783	4.16667	4	3.84615
																											80	17												5.88235	5.55556	5.26316	5	4.7619	4.54545	4.34783	4.16667	4	3.84615
																											85	18													5.55556	5.26316	5	4.7619	4.54545	4.34783	4.16667	4	3.84615
																											90	19														5.26316	5	4.7619	4.54545	4.34783	4.16667	4	3.84615
																											95	20															5	4.7619	4.54545	4.34783	4.16667	4	3.84615
																											100	21																4.7619	4.54545	4.34783	4.16667	4	3.84615
																											105	22																	4.54545	4.34783	4.16667	4	3.84615
																											110	23																		4.34783	4.16667	4	3.84615
																											115	24																			4.16667	4	3.84615
																											120	25																				4	3.84615
																											125	26																					3.84615
																											130	27
																											135	28
																											140	29
																											145	30
																											150	31
																													100	100	100	100	100	100	100	100	100	100	100	100	100	100	100	100	100	100	100	100	100
																													Class 9 (average annual increas at 100 yrs = 9 m3/ha/yr)
																											wood standing stock, tonC/ha		6.5424	7.47703	9.33655	12.2064	16.0289	20.6928	26.0333	31.9571	38.3392	45.0699	52.0836	59.3306	66.7567	74.3194	81.9981	89.7503	97.5412	105.354	113.174	121.002	128.814
																											wood production, tonC/ha/yr		0.617893	0.706164	0.849603	1.04295	1.24396	1.43569	1.61137	1.76631	1.90106	2.01603	2.11492	2.20058	2.2752	2.3391	2.39388	2.44085	2.48107	2.51424	2.54237	2.56607	2.58586
																											foliage, stig & root prod, tC/ha/yr		0.211389	0.241587	0.30167	0.394397	0.517903	0.668597	0.841152	1.03255	1.23876	1.45623	1.68285	1.91701	2.15695	2.4013	2.64941	2.89989	3.15162	3.40405	3.65673	3.90964	4.16206
																											NPP, tC/ha/yr		0.829282	0.947751	1.15127	1.43734	1.76187	2.10429	2.45252	2.79886	3.13982	3.47226	3.79778	4.11758	4.43215	4.7404	5.04329	5.34074	5.63269	5.91829	6.19911	6.47571	6.74791
																											total standing stock, tonC/ha		7.39489	8.45131	10.5531	13.797	18.1175	23.3892	29.4255	36.1212	43.335	50.9426	58.8703	67.0615	75.4553	84.0034	92.6827	101.445	110.251	119.082	127.921	136.769	145.599
																													Class 7 (average annual increas at 100 yrs = 7 m3/ha/yr)
																											wood standing stock, tonC/ha		3.99813	4.5693	5.49743	7.12799	9.52283	12.6222	16.3409	20.5988	25.3193	30.41	35.8185	41.4887	47.3466	53.3626	59.4995	65.7269	72.0077	78.335	84.6802	91.0411	97.3951
																											wood production, tonC/ha/yr		0.415715	0.475103	0.571608	0.692858	0.841652	0.990653	1.13527	1.27021	1.39172	1.50066	1.59599	1.67849	1.75032	1.81171	1.86424	1.90917	1.94754	1.9802	2.00673	2.02896	2.04738
																											foliage, stig & root prod, tC/ha/yr		0.129182	0.147637	0.177625	0.23031	0.307688	0.407831	0.527983	0.665559	0.818083	0.982567	1.15732	1.34052	1.5298	1.72418	1.92246	2.12368	2.32661	2.53105	2.73607	2.94159	3.14689
																											NPP, tC/ha/yr		0.544897	0.62274	0.749234	0.923168	1.14934	1.39848	1.66325	1.93577	2.2098	2.48323	2.75331	3.01902	3.28012	3.53589	3.78671	4.03285	4.27415	4.51125	4.7428	4.97056	5.19428
																											total standing stock, tonC/ha		4.5191	5.16469	6.21377	8.05678	10.7637	14.2669	18.4701	23.2829	28.6185	34.3726	40.4858	46.8947	53.516	60.316	67.2525	74.2913	81.3905	88.5423	95.7142	102.904	110.086
																													Class 5 (average annual increas at 100 yrs = 5 m3/ha/yr)
																											wood standing stock, tonC/ha		1.84005	2.10291	2.53007	3.06675	4.20485	5.90427	8.13825	10.8883	14.0632	17.6145	21.4715	25.5643	29.8535	34.2794	38.8216	43.4505	48.1418	52.8755	57.6464	62.439	67.23
																											wood production, tonC/ha/yr		0.278052	0.317774	0.382321	0.46342	0.556104	0.664153	0.774638	0.882805	0.985254	1.07768	1.15855	1.2283	1.28879	1.34004	1.38344	1.42012	1.45098	1.47797	1.50044	1.51893	1.5339
																											foliage, stig & root prod, tC/ha/yr		0.0594531	0.0679464	0.0817481	0.0990886	0.135861	0.19077	0.262952	0.351807	0.454392	0.569135	0.693757	0.825997	0.964584	1.10759	1.25435	1.40391	1.55549	1.70844	1.86259	2.01744	2.17224
																											NPP, tC/ha/yr		0.337505	0.38572	0.46407	0.562509	0.691965	0.854923	1.03759	1.23461	1.43965	1.64681	1.85231	2.0543	2.25338	2.44763	2.6378	2.82403	3.00647	3.18641	3.36303	3.53637	3.70614
																											total standing stock, tonC/ha		2.07981	2.37693	2.85974	3.46636	4.75276	6.67361	9.19868	12.307	15.8957	19.9097	24.2693	28.8954	33.7435	38.7462	43.8802	49.1122	54.4148	59.7654	65.1579	70.575	75.9902
																													Class 3 (average annual increas at 100 yrs = 3 m3/ha/yr)
																											wood standing stock, tonC/ha		0.38164	0.43616	0.524755	0.636067	0.76328	1.21431	2.02178	3.25023	4.86786	6.83317	9.09802	11.6096	14.2964	17.1164	20.0361	23.0282	26.0829	29.1801	32.3145	35.4598	38.6148
																											wood production, tonC/ha/yr		0.144089	0.164673	0.198122	0.240148	0.288177	0.340573	0.396244	0.474803	0.55577	0.631394	0.699268	0.759157	0.809362	0.851414	0.885171	0.913117	0.937284	0.958164	0.976168	0.990551	1.00383
																											foliage, stig & root prod, tC/ha/yr		0.012331	0.0140926	0.0169552	0.0205517	0.024662	0.0392351	0.065325	0.105017	0.157283	0.220784	0.293963	0.375112	0.461924	0.553042	0.647379	0.744055	0.842753	0.942825	1.0441	1.14573	1.24767
																											NPP, tC/ha/yr		0.15642	0.178765	0.215077	0.260699	0.312839	0.379808	0.461569	0.57982	0.713054	0.852177	0.99323	1.13427	1.27129	1.40446	1.53255	1.65717	1.78004	1.90099	2.02027	2.13628	2.2515
																											total standing stock, tonC/ha		0.431369	0.492993	0.593132	0.718948	0.862738	1.37254	2.28523	3.67375	5.50215	7.72356	10.2835	13.1223	16.1592	19.3467	22.6469	26.0289	29.4815	32.9823	36.5251	40.0803	43.6465
[truncated: 15 more columns]

## Sheet: Optimization function Class 9
NPP = r.B.(1-B/K)				paramètres	optim	calc	min	max	step
				r, yr-1	0.07	0.07	0.005	0.5	0.005		bestRMSD	0.310907
				K, tonC/ha	450	450	100	1000	50
Observations	Class 9	RMSD	0.310907		Relation théorique
NPP, tonC/ha/yr	B, tonC/ha				B	NPP
0.829282	7.39489		0.102494		0	0
0.947751	8.45131		0.134887		10	0.684444
1.15127	10.5531		0.184795		20	1.33778
1.43734	13.797		0.25117		30	1.96
1.76187	18.1175		0.296702		40	2.55111
2.10429	23.3892		0.304867		50	3.11111
2.45252	29.4255		0.278176		60	3.64
2.79886	36.1212		0.224048		70	4.13778
3.13982	43.335		0.158801		80	4.60444
3.47226	50.9426		0.0960819		90	5.04
3.79778	58.8703		0.0466413		100	5.44444
4.11758	67.0615		0.0150918		110	5.81778
4.43215	75.4553		0.00129132		120	6.16
4.7404	84.0034		0.00177627		130	6.47111
5.04329	92.6827		0.0117208		140	6.75111
5.34074	101.445		0.0254647		150	7
5.63269	110.251		0.0376607		160	7.21778
5.91829	119.082		0.0447685		170	7.40444
6.19911	127.921		0.0440564		180	7.56
6.47571	136.769		0.0354645		190	7.68444
6.74791	145.599		0.0214268		200	7.77778
7.01486	154.403		0.00719922		210	7.84
7.27681	163.172		1.25363e-05		220	7.87111
7.53461	171.889		0.00968304		230	7.87111
7.78747	180.548		0.0483289		240	7.84
8.03646	189.146		0.130629		250	7.77778
			0		260	7.68444
			0		270	7.56
			0		280	7.40444
			0		290	7.21778
			0		300	7
			0		310	6.75111
			0		320	6.47111
			0		330	6.16
			0		340	5.81778
			0		350	5.44444
			0		360	5.04
					370	4.60444
					380	4.13778
					390	3.64
					400	3.11111
					410	2.55111
					420	1.96
					430	1.33778
					440	0.684444
					450	0
					460	0
					470	0
					480	0
					490	0
					500	0
					510	0
					520	0
					530	0
					540	0
					550	0
					560	0
					570	0
					580	0
					590	0
					600	0
					610	0
					620	0
					630	0
					640	0
					650	0
					660	0
					670	0
					680	0
					690	0
					700	0
					710	0
					720	0
					730	0
					740	0
					750	0
					760	0
					770	0
					780	0
					790	0
					800	0
					810	0
					820	0
					830	0
					840	0
					850	0
					860	0
					870	0
					880	0
					890	0
					900	0
					910	0
					920	0
					930	0
					940	0
					950	0
					960	0
					970	0
					980	0
					990	0
					1000	0

## Sheet: Optimization function Class 7
NPP = r.B.(1-B/K)				paramètres	optim	calc	min	max	step
				r, yr-1	0.07	0.07	0.005	0.5	0.005		bestRMSD	0.251599
				K, tonC/ha	350	350	100	1000	50
Observations	Class 9	RMSD	0.251599		Relation théorique
NPP, tonC/ha/yr	B, tonC/ha				B	NPP
0.544897	4.5191		0.0541234		0	0
0.62274	5.16469		0.0710469		10	0.68
0.749234	6.21377		0.103679		20	1.32
0.923168	8.05678		0.138515		30	1.92
1.14934	10.7637		0.175607		40	2.48
1.39848	14.2669		0.194048		50	3
1.66325	18.4701		0.192343		60	3.48
1.93577	23.2829		0.171718		70	3.92
2.2098	28.6185		0.13713		80	4.32
2.48323	34.3726		0.0982479		90	4.68
2.75331	40.4858		0.0610691		100	5
3.01902	46.8947		0.0310497		110	5.28
3.28012	53.516		0.011404		120	5.52
3.53589	60.316		0.00171227		130	5.72
3.78671	67.2525		0.000268471		140	5.88
4.03285	74.2913		0.00405795		150	6
4.27415	81.3905		0.00966272		160	6.08
4.51125	88.5423		0.0141037		170	6.12
4.7428	95.7142		0.0156131		180	6.12
4.97056	102.904		0.0131971		190	6.08
5.19428	110.086		0.00773616		200	6
5.41275	117.238		0.00202118		210	5.88
5.6272	124.352		0.000232192		220	5.72
5.83898	131.433		0.00876051		230	5.52
6.04806	138.473		0.0360654		240	5.28
6.25471	145.476		0.0924418		250	5
			0		260	4.68
			0		270	4.32
			0		280	3.92
			0		290	3.48
			0		300	3
			0		310	2.48
			0		320	1.92
			0		330	1.32
			0		340	0.68
			0		350	0
			0		360	0
					370	0
					380	0
					390	0
					400	0
					410	0
					420	0
					430	0
					440	0
					450	0
					460	0
					470	0
					480	0
					490	0
					500	0
					510	0
					520	0
					530	0
					540	0
					550	0
					560	0
					570	0
					580	0
					590	0
					600	0
					610	0
					620	0
					630	0
					640	0
					650	0
					660	0
					670	0
					680	0
					690	0
					700	0
					710	0
					720	0
					730	0
					740	0
					750	0
					760	0
					770	0
					780	0
					790	0
					800	0
					810	0
					820	0
					830	0
					840	0
					850	0
					860	0
					870	0
					880	0
					890	0
					900	0
					910	0
					920	0
					930	0
					940	0
					950	0
					960	0
					970	0
					980	0
					990	0
					1000	0

## Sheet: Optimization function Class 5
NPP = r.B.(1-B/K)				paramètres	optim	calc	min	max	step
				r, yr-1	0.08	0.08	0.005	0.5	0.005		bestRMSD	0.230408
				K, tonC/ha	200	200	100	1000	50
Observations	Class 9	RMSD	0.230408		Relation théorique
NPP, tonC/ha/yr	B, tonC/ha				B	NPP
0.337505	2.07981		0.0298772		0	0
0.38572	2.37693		0.039135		10	0.76
0.46407	2.85974		0.0569115		20	1.44
0.562509	3.46636		0.0841036		30	2.04
0.691965	4.75276		0.1029		40	2.56
0.854923	6.67361		0.114819		50	3
1.03759	9.19868		0.112588		60	3.36
1.23461	12.307		0.0964928		70	3.64
1.43965	15.8957		0.0723922		80	3.84
1.64681	19.9097		0.0451965		90	3.96
1.85231	24.2693		0.0214219		100	4
2.0543	28.8954		0.00587491		110	3.96
2.25338	33.7435		8.73621e-05		120	3.84
2.44763	38.7462		0.00265772		130	3.64
2.6378	43.8802		0.0104924		140	3.36
2.82403	49.1122		0.0196408		150	3
3.00647	54.4148		0.0263511		160	2.56
3.18641	59.7654		0.027577		170	2.04
3.36303	65.1579		0.0229175		180	1.44
3.53637	70.575		0.0137589		190	0.76
3.70614	75.9902		0.00400336		200	0
3.87342	81.3923		0.00014197		210	0
4.03847	86.7827		0.0117388		220	0
4.20122	92.152		0.0510098		230	0
4.3619	97.5022		0.132782		240	0
4.52159	102.835		0.275417		250	0
			0		260	0
			0		270	0
			0		280	0
			0		290	0
			0		300	0
			0		310	0
			0		320	0
			0		330	0
			0		340	0
			0		350	0
			0		360	0
					370	0
					380	0
					390	0
					400	0
					410	0
					420	0
					430	0
					440	0
					450	0
					460	0
					470	0
					480	0
					490	0
					500	0
					510	0
					520	0
					530	0
					540	0
					550	0
					560	0
					570	0
					580	0
					590	0
					600	0
					610	0
					620	0
					630	0
					640	0
					650	0
					660	0
					670	0
					680	0
					690	0
					700	0
					710	0
					720	0
					730	0
					740	0
					750	0
					760	0
					770	0
					780	0
					790	0
					800	0
					810	0
					820	0
					830	0
					840	0
					850	0
					860	0
					870	0
					880	0
					890	0
					900	0
					910	0
					920	0
					930	0
					940	0
					950	0
					960	0
					970	0
					980	0
					990	0
					1000	0

## Sheet: Optimization function Class 3
NPP = r.B.(1-B/K)				paramètres	optim	calc	min	max	step
				r, yr-1	0.075	0.075	0.005	0.5	0.005		bestRMSD	0.180138
				K, tonC/ha	150	150	100	1000	50
Observations	Class 9	RMSD	0.180138		Relation théorique
NPP, tonC/ha/yr	B, tonC/ha				B	NPP
0.15642	0.431369		0.0154157		0	0
0.178765	0.492993		0.0201391		10	0.7
0.215077	0.593132		0.0291617		20	1.3
0.260699	0.718948		0.0428642		30	1.8
0.312839	0.862738		0.0617552		40	2.2
0.379808	1.37254		0.0771782		50	2.5
0.461569	2.28523		0.0857246		60	2.7
0.57982	3.67375		0.0967443		70	2.8
0.713054	5.50215		0.0995585		80	2.8
0.852177	7.72356		0.09165		90	2.7
0.99323	10.2835		0.0755378		100	2.5
1.13427	13.1223		0.0557869		110	2.2
1.27129	16.1592		0.0360641		120	1.8
1.40446	19.3467		0.019768		130	1.3
1.53255	22.6469		0.00818575		140	0.7
1.65717	26.0289		0.00191488		150	0
1.78004	29.4815		1.22648e-05		160	0
1.90099	32.9823		0.000827576		170	0
2.02027	36.5251		0.00271178		180	0
2.13628	40.0803		0.00442621		190	0
2.2515	43.6465		0.00482775		200	0
2.36532	47.2337		0.00380602		210	0
2.47728	50.8179		0.00183429		220	0
2.58757	54.3992		0.00016221		230	0
2.69634	57.978		0.000824674		240	0
2.80464	61.5545		0.00681055		250	0
			0		260	0
			0		270	0
			0		280	0
			0		290	0
			0		300	0
			0		310	0
			0		320	0
			0		330	0
			0		340	0
			0		350	0
			0		360	0
					370	0
					380	0
					390	0
					400	0
					410	0
					420	0
					430	0
					440	0
					450	0
					460	0
					470	0
					480	0
					490	0
					500	0
					510	0
					520	0
					530	0
					540	0
					550	0
					560	0
					570	0
					580	0
					590	0
					600	0
					610	0
					620	0
					630	0
					640	0
					650	0
					660	0
					670	0
					680	0
					690	0
					700	0
					710	0
					720	0
					730	0
					740	0
					750	0
					760	0
					770	0
					780	0
					790	0
					800	0
					810	0
					820	0
					830	0
					840	0
					850	0
					860	0
					870	0
					880	0
					890	0
					900	0
					910	0
					920	0
					930	0
					940	0
					950	0
					960	0
					970	0
					980	0
					990	0
					1000	0
